# Supplementary material for: Tetra­methyl 4,4′-carbonyl­bis(benzene-1,2-dicarboxyl­ate)
Source: Acta Crystallogr Sect E Struct Rep Online. 2009 Mar 19;65(Pt 4):o794. doi: 10.1107/S1600536809009271 (PMC2968872; doi:10.1107/S1600536809009271)
Supplement: Supplementary file 2 [file e-65-0o794-Isup2.hkl]

# 
# h,k,l, Fc-squared, Fo-squared, sigma(Fo-squared) and status flag 
# 
data_I
_shelx_title '  P21/c' 
_shelx_refln_list_code          4 
_shelx_F_calc_maximum      223.51 
_exptl_crystal_F_000       864.00 
_reflns_d_resolution_high  0.7696 
 
loop_ 
 _symmetry_equiv_pos_as_xyz 
 'x, y, z' 
 '-x, y+1/2, -z+1/2' 
 '-x, -y, -z' 
 'x, -y-1/2, z-1/2' 
 
_cell_length_a    11.8627 
_cell_length_b    17.3678 
_cell_length_c     9.2506 
_cell_angle_alpha  90.000 
_cell_angle_beta   95.150 
_cell_angle_gamma  90.000 
 
_shelx_F_squared_multiplier     1.000 
 
loop_ 
 _refln_index_h 
 _refln_index_k 
 _refln_index_l 
 _refln_F_squared_calc 
 _refln_F_squared_meas 
 _refln_F_squared_sigma 
 _refln_observed_status 
   1   0   0       44.54       63.29      2.62 o 
   2   0   0     5312.86     4944.92    111.29 o 
   3   0   0    49956.50    44027.91    393.93 o 
   4   0   0    27726.25    26832.51    312.83 o 
   5   0   0      615.48      564.98      9.45 o 
   6   0   0     1854.70     2034.51     21.24 o 
   7   0   0     4269.92     4644.51     51.34 o 
   8   0   0     2925.91     2945.42     42.70 o 
   9   0   0       39.12       48.30      5.15 o 
  10   0   0        2.88        0.67      2.82 o 
  11   0   0      118.42      114.24      7.06 o 
  12   0   0      129.61      171.59     12.86 o 
  13   0   0      165.19      207.53     11.66 o 
  14   0   0        0.93        9.38      5.96 o 
   1   1   0     1278.53     1334.50     18.00 o 
   2   1   0      497.83      512.27      4.63 o 
   3   1   0    15908.81    14510.78    166.66 o 
   4   1   0      619.86      654.09      7.12 o 
   5   1   0      128.98       95.47      2.64 o 
   6   1   0      439.97      415.33      5.62 o 
   7   1   0     1597.56     1624.82     14.82 o 
   8   1   0     1610.57     1672.96     17.11 o 
   9   1   0        0.23        1.26      1.59 o 
  10   1   0       23.69       20.48      2.66 o 
  11   1   0     1553.05     1545.52     19.68 o 
  12   1   0      488.94      496.42     10.03 o 
  13   1   0      140.07      141.13      8.83 o 
  14   1   0        3.68       13.33      4.70 o 
   0   2   0       66.42       59.70      1.39 o 
   1   2   0     7240.19     6810.13    142.21 o 
   2   2   0     1011.19      938.37      8.89 o 
   3   2   0     1317.09     1239.80     12.91 o 
   4   2   0      442.27      516.66      6.51 o 
   5   2   0        0.79       -0.49      1.05 o 
   6   2   0      611.80      684.38      9.44 o 
   7   2   0      919.56      881.00     10.31 o 
   8   2   0        5.66        0.14      1.47 o 
   9   2   0       83.23       92.99      3.47 o 
  10   2   0       84.73       94.69      3.80 o 
  11   2   0      590.87      620.00     12.72 o 
  12   2   0      343.24      408.10     10.54 o 
  13   2   0        3.34        2.23      3.16 o 
  14   2   0       20.36       20.22      5.26 o 
  15   2   0        4.12        4.34      4.46 o 
   1   3   0     6644.41     6189.19     42.53 o 
   2   3   0      767.70      954.29      9.00 o 
   3   3   0     2845.51     2428.22     23.58 o 
   4   3   0      571.85      397.58      5.97 o 
   5   3   0       76.72      100.57      3.23 o 
   6   3   0      865.91      805.26     10.65 o 
   7   3   0     1822.42     1881.51     24.07 o 
   8   3   0       73.21       55.64      3.12 o 
   9   3   0      202.66      203.59      5.66 o 
  10   3   0       25.73       22.65      3.04 o 
  11   3   0        4.68        4.25      3.64 o 
  12   3   0      203.51      170.57      7.16 o 
  13   3   0      266.73      232.95      8.48 o 
  14   3   0       42.46       68.69      7.17 o 
  15   3   0        3.52       -1.55      4.27 o 
   0   4   0     2202.65     1873.13     25.38 o 
   1   4   0        1.58        9.75      0.85 o 
   2   4   0      100.88      130.82      2.53 o 
   3   4   0      830.66      799.31      8.36 o 
   4   4   0      174.52      175.43      3.95 o 
   5   4   0      542.22      469.44      8.61 o 
   6   4   0      654.63      667.58      9.54 o 
   7   4   0      408.75      385.59      7.11 o 
   8   4   0       79.45       49.85      3.05 o 
   9   4   0        8.56       16.20      3.65 o 
  10   4   0      470.89      487.85      9.27 o 
  11   4   0       81.45      117.97      5.09 o 
  12   4   0      621.02      706.24     12.50 o 
  13   4   0       40.38       51.73      7.07 o 
  14   4   0      184.34      158.95      9.77 o 
  15   4   0       53.42       41.44      6.71 o 
   1   5   0        3.18        6.80      0.92 o 
   2   5   0     3592.02     3432.16     28.82 o 
   3   5   0        6.51        1.80      0.98 o 
   4   5   0     1735.16     1690.03     16.01 o 
   5   5   0     1314.15     1172.23     13.97 o 
   6   5   0     1295.49     1265.73     15.29 o 
   7   5   0       56.45       63.30      3.18 o 
   8   5   0       84.83       69.79      3.54 o 
   9   5   0     2037.29     1912.32     26.08 o 
  10   5   0       58.50       73.81      4.79 o 
  11   5   0      730.16      705.92     12.04 o 
  12   5   0       37.36       38.71      3.73 o 
  13   5   0      319.32      326.95     10.21 o 
  14   5   0        0.60        1.62      4.43 o 
   0   6   0    13915.13    13339.95    199.26 o 
   1   6   0      452.70      433.99      4.95 o 
   2   6   0      767.88      770.77      8.90 o 
   3   6   0       98.97       88.60      2.55 o 
   4   6   0        0.82        4.36      1.43 o 
   5   6   0      714.62      782.40     10.34 o 
   6   6   0     2030.37     1996.17     22.07 o 
   7   6   0      108.91      139.87      4.60 o 
   8   6   0        0.05       -2.82      1.88 o 
   9   6   0      298.84      281.41      7.99 o 
  10   6   0        1.22        3.67      2.60 o 
  11   6   0       62.54       37.92      3.51 o 
  12   6   0      114.64      153.59      7.09 o 
  13   6   0       63.36       41.46      4.84 o 
  14   6   0      118.75      176.58     17.34 o 
   1   7   0     2054.07     2296.04     18.53 o 
   2   7   0       54.32       60.44      2.45 o 
   3   7   0      288.76      265.11      4.92 o 
   4   7   0      427.09      388.20      5.82 o 
   5   7   0       95.64      130.01      3.51 o 
   6   7   0      276.41      293.13      5.45 o 
   7   7   0      540.75      592.08      8.60 o 
   8   7   0       12.42        5.45      2.08 o 
   9   7   0       58.71       40.46      3.71 o 
  10   7   0       13.10       20.75      3.35 o 
  11   7   0      278.58      240.91      9.04 o 
  12   7   0       51.86       48.92      4.88 o 
  13   7   0        0.39        2.67      5.74 o 
  14   7   0       16.20       26.73      6.02 o 
   0   8   0     2362.49     2730.17     37.93 o 
   1   8   0       56.78       55.78      2.39 o 
   2   8   0     1535.44     1574.70     17.21 o 
   3   8   0      570.95      601.43      7.61 o 
   4   8   0     2878.08     3040.77     27.34 o 
   5   8   0     1124.07     1174.89     20.12 o 
   6   8   0       11.66       21.39      2.00 o 
   7   8   0       33.94       24.78      2.27 o 
   8   8   0      449.99      507.88      8.27 o 
   9   8   0        9.63        6.18      2.23 o 
  10   8   0      156.02      151.63      5.43 o 
  11   8   0        7.39        5.07      2.95 o 
  12   8   0      375.10      427.00     18.51 o 
  13   8   0       73.38       48.86      7.35 o 
  14   8   0       46.31       45.85      6.79 o 
   1   9   0      225.34      263.32      4.05 o 
   2   9   0       14.59       24.84      1.78 o 
   3   9   0      560.69      593.38      8.86 o 
   4   9   0      121.53      137.27      3.65 o 
   5   9   0       55.34       42.77      2.41 o 
   6   9   0       10.47        9.57      1.80 o 
   7   9   0        3.43        6.39      1.86 o 
   8   9   0      704.34      725.63     10.46 o 
   9   9   0       52.66       57.99      3.64 o 
  10   9   0       43.41       38.96      3.45 o 
  11   9   0      603.39      610.80     13.02 o 
  12   9   0       10.30        0.96      4.14 o 
  13   9   0       17.23       14.74      5.17 o 
  14   9   0        2.61        6.48      4.77 o 
   0  10   0     1715.94     1747.26     43.47 o 
   1  10   0      270.78      344.18      5.62 o 
   2  10   0       16.71       13.03      1.60 o 
   3  10   0       67.73       91.99      3.50 o 
   4  10   0       13.45       19.88      2.22 o 
   5  10   0      473.29      446.39      8.36 o 
   6  10   0      893.41      857.98     11.10 o 
   7  10   0      850.46      843.09     16.56 o 
   8  10   0      149.86      153.56      4.83 o 
   9  10   0       21.58       20.48      2.84 o 
  10  10   0      225.95      255.08      7.16 o 
  11  10   0      166.60      170.34      9.70 o 
  12  10   0       52.32       56.59      7.00 o 
  13  10   0       52.40       55.03      7.32 o 
   1  11   0        8.99       15.46      1.90 o 
   2  11   0      310.67      285.05      5.31 o 
   3  11   0       56.44       75.47      2.96 o 
   4  11   0     1319.83     1457.85     20.75 o 
   5  11   0      109.91       96.37      3.94 o 
   6  11   0      317.31      287.62      6.00 o 
   7  11   0     2167.77     2238.70     25.33 o 
   8  11   0       80.07       78.99      4.13 o 
   9  11   0      327.25      334.70      7.99 o 
  10  11   0      316.22      302.04     17.34 o 
  11  11   0       88.07       86.97      7.64 o 
  12  11   0       17.60       13.95      5.25 o 
  13  11   0      181.09      175.59     11.17 o 
   0  12   0        5.08       20.85      3.65 o 
   1  12   0      319.51      404.17      7.30 o 
   2  12   0      246.12      256.12      6.25 o 
   3  12   0      312.31      330.96      6.13 o 
   4  12   0     1891.32     1872.04     22.00 o 
   5  12   0      717.97      667.11     11.01 o 
   6  12   0      532.56      503.30      8.38 o 
   7  12   0      271.49      294.90      6.51 o 
   8  12   0     1314.09     1237.55     22.27 o 
   9  12   0       36.05       31.22      3.37 o 
  10  12   0      182.50      183.99      9.88 o 
  11  12   0      215.04      244.86     16.52 o 
  12  12   0      112.56       88.36      8.31 o 
  13  12   0        0.32       -0.89      5.13 o 
   1  13   0      671.32      607.52      9.64 o 
   2  13   0       34.29       48.96      4.13 o 
   3  13   0      166.42      161.75      4.52 o 
   4  13   0      130.21      118.65      4.11 o 
   5  13   0      112.38      106.61      6.51 o 
   6  13   0       15.19        9.75      2.55 o 
   7  13   0      721.13      675.24     15.84 o 
   8  13   0      163.63      165.79      5.80 o 
   9  13   0      148.86      147.02      9.01 o 
  10  13   0       75.96       62.65      6.85 o 
  11  13   0      131.67      127.71      9.30 o 
  12  13   0        1.06        5.49      7.97 o 
   0  14   0      101.97       99.49      5.88 o 
   1  14   0       16.43       25.47      3.28 o 
   2  14   0       44.68       42.97      3.09 o 
   3  14   0      270.39      245.42      5.64 o 
   4  14   0       66.64       68.50      4.99 o 
   5  14   0     1209.54     1257.61     17.56 o 
   6  14   0      206.90      223.26     13.23 o 
   7  14   0       14.99       27.95      3.79 o 
   8  14   0       10.32       12.48      4.60 o 
   9  14   0       26.78       34.81      5.87 o 
  10  14   0      224.60      202.80     31.93 o 
  11  14   0       45.61       52.44     14.98 o 
  12  14   0        0.06       -1.90      4.42 o 
   1  15   0      150.41      117.33      9.39 o 
   2  15   0       15.03       17.52      4.22 o 
   3  15   0      319.02      287.85      8.01 o 
   4  15   0      565.83      508.43      9.68 o 
   5  15   0      332.78      325.99      8.20 o 
   6  15   0       46.94       44.82      3.56 o 
   7  15   0        3.76        2.10      2.67 o 
   8  15   0        5.32       10.46      4.59 o 
   9  15   0       82.49       79.90      7.65 o 
  10  15   0        0.66        3.23      4.36 o 
  11  15   0       32.82       41.19      8.35 o 
   0  16   0      124.28       88.92      9.89 o 
   1  16   0      355.44      321.25      8.61 o 
   2  16   0       15.00        8.21      4.08 o 
   3  16   0      243.00      256.03      7.85 o 
   4  16   0       45.24       50.47      3.74 o 
   5  16   0       64.23       68.01      5.01 o 
   6  16   0       15.10       18.10      3.54 o 
   7  16   0       56.67       63.98      8.02 o 
   8  16   0       75.57       84.18     12.56 o 
   9  16   0       21.88       21.44      5.62 o 
  10  16   0       42.88       51.36      7.17 o 
   1  17   0       20.26       27.27      3.17 o 
   2  17   0      441.10      396.56     10.07 o 
   3  17   0      260.22      269.55      8.36 o 
   4  17   0        5.58        5.85      3.41 o 
   5  17   0       29.00       27.70      3.35 o 
   6  17   0      276.53      296.40     14.94 o 
   7  17   0        1.43        0.90      3.97 o 
   8  17   0       49.47       62.13     17.56 o 
   9  17   0       61.56       67.30      7.66 o 
  10  17   0       12.28        5.30      4.98 o 
   0  18   0      715.57      718.63     17.69 o 
   1  18   0       48.15       38.18      3.54 o 
   2  18   0        0.85        3.94      2.78 o 
   3  18   0       20.07       12.24      4.14 o 
   4  18   0       93.01       99.31      8.12 o 
   5  18   0        6.66        0.13      5.49 o 
   6  18   0       25.78       30.35      5.82 o 
   7  18   0       74.05       79.63      7.95 o 
   8  18   0       19.31       20.36      5.54 o 
   9  18   0       66.50       66.48      9.32 o 
   1  19   0       12.65       17.60      3.55 o 
   2  19   0       27.82       31.17      3.46 o 
   3  19   0       12.61       15.51      3.55 o 
   4  19   0      118.62      101.05     11.50 o 
   5  19   0       11.76        3.23      6.76 o 
   6  19   0       18.91       16.75      7.77 o 
   7  19   0       74.77      107.64      9.05 o 
   8  19   0      133.89      160.47     10.69 o 
   0  20   0        0.05        0.82      3.95 o 
   1  20   0       13.50        8.40      2.90 o 
   2  20   0        0.58        0.87      2.52 o 
   3  20   0      117.39      102.88      8.03 o 
   4  20   0       49.58       72.08     10.43 o 
   5  20   0      203.65      213.55     16.57 o 
   6  20   0       97.66      117.02     13.30 o 
   7  20   0        1.08       -5.18      6.46 o 
   1  21   0       67.68       76.08      5.03 o 
   2  21   0      239.29      270.50      8.27 o 
   3  21   0      227.77      281.69     12.55 o 
   4  21   0      142.00      166.99     15.26 o 
   5  21   0       81.66       97.44     12.94 o 
   0  22   0      109.14      134.09     10.84 o 
   1  22   0      386.62      444.71     10.87 o 
   2  22   0      106.61      125.31      9.04 o 
   3  22   0       25.60       45.46      6.52 o 
 -13   1   1        3.75        0.58      4.22 o 
 -12   1   1      170.85      163.95      5.67 o 
 -11   1   1      194.20      189.13      5.22 o 
 -10   1   1       68.76       54.41      3.01 o 
  -9   1   1      169.80      147.53      4.13 o 
  -8   1   1      737.60      719.33      8.39 o 
  -7   1   1       10.79        9.21      1.40 o 
  -6   1   1      838.61     1027.23     11.42 o 
  -5   1   1        1.71       -1.12      0.74 o 
  -4   1   1     1503.90     1329.91     12.39 o 
  -3   1   1    10365.62    10942.56     79.12 o 
  -2   1   1     7489.92     7511.21     55.23 o 
  -1   1   1      121.20       94.96      2.83 o 
   0   1   1        4.89       10.31      0.49 o 
   1   1   1     8222.20     8200.83    109.29 o 
   2   1   1     3838.84     3790.08     49.38 o 
   3   1   1     1144.38     1142.55     14.01 o 
   4   1   1     3844.60     4390.79     36.52 o 
   5   1   1     5857.81     5845.68     48.35 o 
   6   1   1      912.02     1033.60     12.66 o 
   7   1   1        5.25        8.17      1.40 o 
   8   1   1       99.17      118.17      3.75 o 
   9   1   1      197.65      178.86      4.79 o 
  10   1   1       24.75       10.71      2.27 o 
  11   1   1       20.77       16.55      2.89 o 
  12   1   1      773.17      749.82     15.22 o 
  13   1   1       51.14       57.92      7.59 o 
  14   1   1      177.18      155.00      7.81 o 
  15   1   1       48.97       55.42      7.08 o 
 -14   2   1      583.04      658.96     21.86 o 
 -13   2   1       43.83       77.70      6.78 o 
 -12   2   1        1.29        1.05      2.37 o 
 -11   2   1      668.05      728.55     10.52 o 
 -10   2   1     1290.23     1258.15     14.52 o 
  -9   2   1      333.41      376.54      6.48 o 
  -8   2   1      158.05      187.82      4.29 o 
  -7   2   1     1687.31     1754.01     19.17 o 
  -6   2   1     2337.78     2470.92     22.38 o 
  -5   2   1     1309.45     1216.32     10.87 o 
  -4   2   1     6346.34     6812.32     54.99 o 
  -3   2   1    10526.51    10300.59     81.76 o 
  -2   2   1     1682.78     1487.75     12.96 o 
  -1   2   1     1671.14     1755.17     12.82 o 
   0   2   1     1287.03     1268.88     12.17 o 
   1   2   1      352.94      406.84      5.39 o 
   2   2   1       85.20       78.06      2.11 o 
   3   2   1      376.44      362.01      4.40 o 
   4   2   1     2201.90     2225.86     24.51 o 
   5   2   1     1075.07     1211.56     12.13 o 
   6   2   1     1311.17     1428.40     14.32 o 
   7   2   1     1332.13     1350.03     17.46 o 
   8   2   1     1594.04     1718.48     23.16 o 
   9   2   1        0.85        6.67      2.98 o 
  10   2   1     1252.21     1249.02     37.97 o 
  11   2   1        1.47        6.07      3.09 o 
  12   2   1      448.65      509.70     12.43 o 
  13   2   1       77.83       88.45      7.46 o 
  14   2   1       26.71       14.69      4.18 o 
  15   2   1      123.55      169.93     12.14 o 
 -14   3   1      133.39      103.20      8.01 o 
 -13   3   1        3.63       -1.45      2.84 o 
 -12   3   1        6.17        8.81      3.25 o 
 -11   3   1      304.74      300.22      7.44 o 
 -10   3   1      596.08      623.79     10.42 o 
  -9   3   1        3.99        3.96      1.93 o 
  -8   3   1      105.40       84.94      7.13 o 
  -7   3   1     3239.69     3474.36     34.32 o 
  -6   3   1      208.14      184.31      5.25 o 
  -5   3   1      418.11      380.48      7.19 o 
  -4   3   1     1846.68     1701.74     20.32 o 
  -3   3   1     1902.85     1867.66     21.47 o 
  -2   3   1     4846.82     4887.01     39.68 o 
  -1   3   1     2038.67     1890.78     14.54 o 
   0   3   1      230.17      239.79      3.29 o 
   1   3   1     3655.38     3667.29     33.69 o 
   2   3   1      348.19      400.84      4.62 o 
   3   3   1       12.53       12.68      0.94 o 
   4   3   1     4561.69     4483.11     37.46 o 
   5   3   1       53.75       50.36      2.29 o 
   6   3   1       66.36      112.47      3.00 o 
   7   3   1       63.43       73.96      2.71 o 
   8   3   1        2.97        0.82      1.37 o 
   9   3   1       23.79       35.20      3.32 o 
  10   3   1      254.78      229.12      6.57 o 
  11   3   1      381.77      413.52      9.14 o 
  12   3   1       27.96       28.94      4.23 o 
  13   3   1       16.72       23.35      4.24 o 
  14   3   1       96.95      111.89      7.02 o 
  15   3   1       24.98       19.05      9.96 o 
 -15   4   1       60.05       67.59     10.38 o 
 -14   4   1       51.69       88.18     16.87 o 
 -13   4   1       24.00       11.06      3.63 o 
 -12   4   1       17.50       10.87      3.78 o 
 -11   4   1     1563.37     1708.88     21.34 o 
 -10   4   1      637.98      627.76     10.59 o 
  -9   4   1      271.70      313.92      6.86 o 
  -8   4   1      916.29      953.52     12.72 o 
  -7   4   1       96.05      103.47      4.41 o 
  -6   4   1      815.41      860.80     13.05 o 
  -5   4   1      873.70      812.78     12.05 o 
  -4   4   1      306.20      400.07     14.07 o 
  -3   4   1      866.25      752.85      7.78 o 
  -2   4   1     7187.78     6374.96     51.46 o 
  -1   4   1     1375.52     1145.96     10.39 o 
   0   4   1      578.65      611.40      7.88 o 
   1   4   1    20389.55    19793.74    176.70 o 
   2   4   1      488.54      486.72      5.33 o 
   3   4   1     4988.24     4983.70     51.30 o 
   4   4   1     5726.73     5837.26     65.26 o 
   5   4   1     3606.25     3922.16     37.80 o 
   6   4   1     1508.75     1577.52     18.10 o 
   7   4   1       28.74       25.42      1.83 o 
   8   4   1       49.37       38.34      2.85 o 
   9   4   1        8.56       11.06      2.31 o 
  10   4   1       22.32       21.46      2.88 o 
  11   4   1        0.10        0.02      2.39 o 
  12   4   1        9.17        0.64      3.14 o 
  13   4   1      185.43      204.54      8.41 o 
  14   4   1        0.24       -5.58      3.93 o 
 -15   5   1       68.39       58.12      7.23 o 
 -14   5   1      401.41      419.65     12.26 o 
 -13   5   1       82.59       62.30      5.31 o 
 -12   5   1        7.66        4.06      5.31 o 
 -11   5   1      336.62      324.45      9.34 o 
 -10   5   1      346.82      366.95      7.92 o 
  -9   5   1        0.01        2.22      1.90 o 
  -8   5   1      626.22      641.07     11.88 o 
  -7   5   1      198.44      209.55      6.09 o 
  -6   5   1     2710.39     2792.02     33.11 o 
  -5   5   1        0.39        1.49      1.60 o 
  -4   5   1       52.69       79.86      2.79 o 
  -3   5   1      121.30      155.93      2.83 o 
  -2   5   1      628.54      742.80      6.90 o 
  -1   5   1       64.37       99.67      2.13 o 
   0   5   1     2502.44     2574.51     28.11 o 
   1   5   1       20.98        8.48      1.03 o 
   2   5   1     1418.32     1764.94     17.99 o 
   3   5   1       97.66       87.01      1.73 o 
   4   5   1      581.98      508.51      5.45 o 
   5   5   1      226.32      228.22      3.75 o 
   6   5   1      106.70      111.70      4.59 o 
   7   5   1      178.19      148.83      5.61 o 
   8   5   1       21.79       29.94      2.66 o 
   9   5   1       24.56       23.75      2.76 o 
  10   5   1       53.34       53.01      3.66 o 
  11   5   1        2.75        3.27      2.39 o 
  12   5   1       57.32       42.51      4.68 o 
  13   5   1       16.94       35.72      4.71 o 
  14   5   1        0.02        0.12      4.32 o 
 -14   6   1       35.54       32.00      4.73 o 
 -13   6   1        1.25        0.80      2.98 o 
 -12   6   1       53.63       43.87      4.46 o 
 -11   6   1       58.67       50.40      4.48 o 
 -10   6   1       47.49       41.41      3.27 o 
  -9   6   1       12.28        9.84      3.43 o 
  -8   6   1      235.14      264.62      7.47 o 
  -7   6   1       89.40      106.11      5.97 o 
  -6   6   1      595.75      570.91     10.37 o 
  -5   6   1      169.60      189.18      3.39 o 
  -4   6   1      621.84      645.26      7.36 o 
  -3   6   1     1902.90     1985.40     17.93 o 
  -2   6   1      116.63      122.55      2.34 o 
  -1   6   1       43.74       64.97      4.02 o 
   0   6   1      830.28      917.72     10.28 o 
   1   6   1     4807.49     5052.51     53.90 o 
   2   6   1       47.85       24.85      1.97 o 
   3   6   1       16.37       15.44      0.92 o 
   4   6   1     2291.19     2320.11     21.03 o 
   5   6   1     2581.35     2795.42     25.20 o 
   6   6   1      586.19      608.04      9.30 o 
   7   6   1      191.66      212.83      6.67 o 
   8   6   1      284.76      234.63     24.71 o 
   9   6   1       74.28       83.24      4.13 o 
  10   6   1        2.22       -3.00      2.00 o 
  11   6   1        0.11       -2.69      2.18 o 
  12   6   1      374.77      400.60     12.69 o 
  13   6   1       34.58       30.81      5.84 o 
  14   6   1        1.28       -2.09      4.68 o 
 -14   7   1        5.64        2.68      3.90 o 
 -13   7   1        0.19       -4.10      2.90 o 
 -12   7   1       13.71       16.90      3.72 o 
 -11   7   1      187.03      185.88      7.32 o 
 -10   7   1       27.77       28.93      3.70 o 
  -9   7   1        0.00        1.54      2.36 o 
  -8   7   1       22.09       18.89      2.91 o 
  -7   7   1     3354.04     3376.50     34.63 o 
  -6   7   1      263.08      308.03      6.31 o 
  -5   7   1        0.01       -0.52      1.40 o 
  -4   7   1      487.22      487.89      6.12 o 
  -3   7   1     7407.61     7589.16     61.86 o 
  -2   7   1     2612.73     2392.57     19.26 o 
  -1   7   1      988.45     1024.09     11.47 o 
   0   7   1     2897.53     3029.21     29.08 o 
   1   7   1     4073.42     3986.28     43.60 o 
   2   7   1      421.98      288.13      5.09 o 
   3   7   1      124.64       82.26      2.93 o 
   4   7   1        2.83       -0.22      1.04 o 
   5   7   1       46.15       49.14      2.96 o 
   6   7   1      717.80      644.52      8.55 o 
   7   7   1        6.34       11.85      2.78 o 
   8   7   1      168.20      170.84      6.60 o 
   9   7   1       17.81       13.90      3.76 o 
  10   7   1       90.70       88.12      5.67 o 
  11   7   1      271.95      282.61      9.37 o 
  12   7   1       20.89       17.74      5.04 o 
  13   7   1       98.31       85.84      9.22 o 
  14   7   1        1.13       -0.89      4.53 o 
 -14   8   1       40.47       36.77      6.46 o 
 -13   8   1        0.44        5.15      3.44 o 
 -12   8   1       20.39       18.30      3.94 o 
 -11   8   1        7.58       10.01      2.80 o 
 -10   8   1        1.77       -0.52      2.18 o 
  -9   8   1        8.74       11.06      2.47 o 
  -8   8   1     1014.35      960.68     13.77 o 
  -7   8   1      286.81      241.23      6.04 o 
  -6   8   1      719.53      681.73     13.80 o 
  -5   8   1     1361.25     1369.81     16.30 o 
  -4   8   1     1529.07     1521.26     17.03 o 
  -3   8   1     4908.94     5340.51     40.55 o 
  -2   8   1       95.90      104.10      2.74 o 
  -1   8   1       20.18       33.72      1.98 o 
   0   8   1    13226.04    13509.75    120.28 o 
   1   8   1      278.07      261.20      4.81 o 
   2   8   1      491.16      560.34      9.55 o 
   3   8   1     2606.17     2860.96     32.04 o 
   4   8   1       46.56       44.33      2.09 o 
   5   8   1      416.04      431.28      6.46 o 
   6   8   1      151.10      116.83      3.53 o 
   7   8   1       87.06       53.87      2.86 o 
   8   8   1      571.32      505.13      9.33 o 
   9   8   1      752.64      688.15     11.64 o 
  10   8   1      104.95       97.82      6.00 o 
  11   8   1      174.50      197.57      8.20 o 
  12   8   1        2.58        0.39      4.29 o 
  13   8   1        4.65        6.44      5.43 o 
  14   8   1      139.66      160.13     10.84 o 
 -14   9   1       21.38       21.21      5.99 o 
 -13   9   1        0.21       -2.63      4.10 o 
 -12   9   1        6.13        0.13      2.60 o 
 -11   9   1      590.92      566.97     11.14 o 
 -10   9   1       48.00       51.09      3.80 o 
  -9   9   1        0.03       -1.82      1.98 o 
  -8   9   1      235.86      203.65      5.98 o 
  -7   9   1       23.60       33.08      4.80 o 
  -6   9   1       28.28       20.42      2.37 o 
  -5   9   1       82.10       83.39      5.44 o 
  -4   9   1        8.91       11.31      4.77 o 
  -3   9   1       24.04       23.42      1.48 o 
  -2   9   1        2.27       -0.06      1.34 o 
  -1   9   1     1994.74     2128.56     21.93 o 
   0   9   1     2758.17     2939.91     26.05 o 
   1   9   1     1885.90     2069.98     19.28 o 
   2   9   1       33.98       39.22      2.82 o 
   3   9   1      847.05      930.98     11.96 o 
   4   9   1      942.98      927.94     12.26 o 
   5   9   1      225.11      203.01      5.07 o 
   6   9   1        0.97        2.31      1.47 o 
   7   9   1        4.96        4.72      1.70 o 
   8   9   1      217.99      189.62      5.01 o 
   9   9   1       37.30       24.55      2.51 o 
  10   9   1      910.35      835.80     16.85 o 
  11   9   1      272.88      273.13      9.60 o 
  12   9   1      347.90      325.57     13.34 o 
  13   9   1      145.77      117.15      9.13 o 
 -13  10   1        0.73        4.29      5.25 o 
 -12  10   1        0.98       -2.70      2.42 o 
 -11  10   1      133.76      168.39      6.28 o 
 -10  10   1      135.21      147.09      7.10 o 
  -9  10   1      276.80      251.41      6.94 o 
  -8  10   1       35.76       43.96      3.38 o 
  -7  10   1      163.07      120.45      5.08 o 
  -6  10   1     1221.75     1313.08     17.97 o 
  -5  10   1        8.28       11.62      2.04 o 
  -4  10   1       52.06       44.39      1.89 o 
  -3  10   1      912.36      949.00     10.55 o 
  -2  10   1       23.10       22.91      3.33 o 
  -1  10   1       90.30       59.30      2.69 o 
   0  10   1     1330.69     1353.87     15.60 o 
   1  10   1      547.03      590.52      7.70 o 
   2  10   1      154.78      134.91      3.90 o 
   3  10   1      200.68      229.55      7.63 o 
   4  10   1        7.72       10.20      1.83 o 
   5  10   1      601.80      579.54     10.18 o 
   6  10   1      445.61      397.51      8.58 o 
   7  10   1       74.71       83.95      3.49 o 
   8  10   1      233.78      194.52      5.18 o 
   9  10   1       76.12       79.71      5.52 o 
  10  10   1      442.39      393.96     11.21 o 
  11  10   1      242.43      241.50      9.32 o 
  12  10   1      150.50      118.46     15.31 o 
  13  10   1        9.46        7.56      4.97 o 
 -13  11   1        0.56        2.11      4.48 o 
 -12  11   1       33.42       25.71      5.66 o 
 -11  11   1       80.25       62.48      4.48 o 
 -10  11   1       95.62       77.14      4.62 o 
  -9  11   1       76.62       88.25      4.60 o 
  -8  11   1      198.83      187.37      6.04 o 
  -7  11   1      756.11      712.91     11.82 o 
  -6  11   1       80.11       83.00      3.94 o 
  -5  11   1        8.82        7.94      2.02 o 
  -4  11   1        1.54       -1.23      1.50 o 
  -3  11   1       88.16       88.96      2.93 o 
  -2  11   1      211.15      224.07      6.63 o 
  -1  11   1      172.01      194.31      4.64 o 
   0  11   1      114.98      119.59      3.85 o 
   1  11   1      307.78      331.65      6.05 o 
   2  11   1       38.36       43.50      2.36 o 
   3  11   1       12.00       14.83      3.33 o 
   4  11   1      202.22      154.95      8.71 o 
   5  11   1      126.59      105.95      4.28 o 
   6  11   1      621.98      652.57      9.32 o 
   7  11   1        4.75        3.90      1.90 o 
   8  11   1      303.50      256.02      8.71 o 
   9  11   1       86.27       70.01      5.44 o 
  10  11   1      112.43      128.90      8.73 o 
  11  11   1      138.80      126.88      9.71 o 
  12  11   1       14.71       13.38      5.69 o 
  13  11   1       79.55      101.10      9.16 o 
 -13  12   1        7.02        3.72      4.77 o 
 -12  12   1        1.63        0.60      4.02 o 
 -11  12   1        1.39        0.71      3.18 o 
 -10  12   1       47.85       56.24      4.25 o 
  -9  12   1        0.07       -2.65      2.23 o 
  -8  12   1      931.99     1019.61     15.22 o 
  -7  12   1       37.55       57.45      3.80 o 
  -6  12   1        4.16        1.66      2.00 o 
  -5  12   1        1.17       -1.10      1.78 o 
  -4  12   1      175.15      170.66      5.03 o 
  -3  12   1       36.54       27.46      2.21 o 
  -2  12   1      130.18      110.97      3.73 o 
  -1  12   1       80.12      108.51      3.84 o 
   0  12   1        0.02        0.21      1.49 o 
   1  12   1       73.57       68.50      3.42 o 
   2  12   1       16.01       13.76      1.85 o 
   3  12   1       20.34       21.22      2.67 o 
   4  12   1     2181.87     2092.71     28.25 o 
   5  12   1     1822.88     1777.23     21.44 o 
   6  12   1      617.23      649.18     13.58 o 
   7  12   1      452.69      535.30      8.73 o 
   8  12   1      123.92      103.29      8.24 o 
   9  12   1       33.27       45.14      7.85 o 
  10  12   1       30.46       29.33      4.51 o 
  11  12   1      279.36      269.75     12.41 o 
  12  12   1       29.91       26.75      6.05 o 
 -12  13   1        2.23        1.59      4.60 o 
 -11  13   1       35.01       40.66      6.33 o 
 -10  13   1      324.20      309.57      8.35 o 
  -9  13   1       88.58       73.70      4.52 o 
  -8  13   1       21.95       16.52      3.82 o 
  -7  13   1     1233.93     1185.61     16.77 o 
  -6  13   1     2178.40     2061.13     24.10 o 
  -5  13   1       15.04       17.50      2.59 o 
  -4  13   1      187.04      159.57      8.52 o 
  -3  13   1       82.22       77.92      4.19 o 
  -2  13   1      678.45      641.02      9.72 o 
  -1  13   1      980.79      970.97     17.25 o 
   0  13   1      635.46      559.66      9.21 o 
   1  13   1       19.43       19.66      2.29 o 
   2  13   1      727.26      699.09     11.75 o 
   3  13   1     1548.73     1494.79     16.48 o 
   4  13   1      528.05      497.89     16.14 o 
   5  13   1      172.14      179.46      5.64 o 
   6  13   1      514.01      526.72     10.02 o 
   7  13   1      307.63      303.55     10.92 o 
   8  13   1      116.73      107.03      6.51 o 
   9  13   1      221.53      223.26      8.83 o 
  10  13   1       81.08       76.55      7.18 o 
  11  13   1       12.18       17.41      5.30 o 
  12  13   1      148.56      153.89     10.64 o 
 -12  14   1        3.55        1.41      4.46 o 
 -11  14   1        0.64       -5.64      3.76 o 
 -10  14   1       16.72       17.59      5.19 o 
  -9  14   1       57.35       70.86      4.64 o 
  -8  14   1       80.63       70.30      4.39 o 
  -7  14   1      115.87      131.35      6.43 o 
  -6  14   1      623.80      619.80     13.19 o 
  -5  14   1       69.25       64.67      3.85 o 
  -4  14   1      148.17      146.50      8.33 o 
  -3  14   1      106.63      101.55      4.87 o 
  -2  14   1        0.31        2.30      1.86 o 
  -1  14   1      302.21      282.24      6.35 o 
   0  14   1        3.36        1.41      2.03 o 
   1  14   1       49.53       35.28      2.85 o 
   2  14   1      116.62      111.78      3.98 o 
   3  14   1        1.11        2.50      1.86 o 
   4  14   1      777.24      751.52     22.41 o 
   5  14   1      552.16      567.43     13.82 o 
   6  14   1       16.61       13.98      3.59 o 
   7  14   1       28.11       29.65      8.40 o 
   8  14   1      347.82      348.57     10.80 o 
   9  14   1      131.35      135.02      9.33 o 
  10  14   1        0.86       -2.79      7.18 o 
  11  14   1      249.84      192.21     16.11 o 
 -11  15   1       55.83       65.86      7.92 o 
 -10  15   1       69.35       77.90      7.84 o 
  -9  15   1       17.97       28.10      6.61 o 
  -8  15   1      277.79      277.22      9.39 o 
  -7  15   1        0.00        1.71      2.97 o 
  -6  15   1     1064.25     1096.59     23.37 o 
  -5  15   1       39.39       29.18      3.88 o 
  -4  15   1      132.74      124.21      5.68 o 
  -3  15   1      432.30      357.47      8.90 o 
  -2  15   1        3.17       -0.45      2.59 o 
  -1  15   1       85.48       75.09      6.00 o 
   0  15   1       90.94       89.02      5.27 o 
   1  15   1       34.62       38.96      3.22 o 
   2  15   1      238.73      249.50      6.45 o 
   3  15   1      128.81      120.91      4.34 o 
   4  15   1       24.13       20.55      2.46 o 
   5  15   1      756.28      753.44     15.33 o 
   6  15   1       19.26       20.98      4.03 o 
   7  15   1       32.70       35.38      4.55 o 
   8  15   1      101.69      105.81      6.74 o 
   9  15   1        2.27       -2.36      4.86 o 
  10  15   1       86.81       91.74      8.58 o 
  11  15   1       13.87       18.93      5.82 o 
 -10  16   1       24.12       29.87      6.17 o 
  -9  16   1       23.06       19.33      5.41 o 
  -8  16   1       35.46       43.86      5.33 o 
  -7  16   1        6.70        5.73      6.28 o 
  -6  16   1      176.86      183.20      7.52 o 
  -5  16   1      104.26       90.15     10.42 o 
  -4  16   1       76.15       78.21      5.80 o 
  -3  16   1      681.28      595.62     12.26 o 
  -2  16   1       23.46       20.59      3.21 o 
  -1  16   1        1.21        3.74      3.45 o 
   0  16   1      234.02      190.66      5.15 o 
   1  16   1        0.11        1.07      1.79 o 
   2  16   1       75.79       76.91      4.09 o 
   3  16   1        3.95        3.67      2.10 o 
   4  16   1        4.88        6.01      2.21 o 
   5  16   1      451.82      457.20      9.99 o 
   6  16   1       41.07       43.79      4.87 o 
   7  16   1      137.34      134.82      9.07 o 
   8  16   1        0.58        1.34      3.42 o 
   9  16   1       61.04       60.26      7.25 o 
  10  16   1        2.76       -5.26      4.01 o 
 -10  17   1      102.60      110.49     10.30 o 
  -9  17   1       11.74       10.89      5.06 o 
  -8  17   1      129.94      135.74     11.02 o 
  -7  17   1      173.58      160.64      7.56 o 
  -6  17   1        0.77       -3.36      3.19 o 
  -5  17   1       10.00       14.42      4.20 o 
  -4  17   1       33.54       33.00      6.87 o 
  -3  17   1        0.52       -2.71      2.36 o 
  -2  17   1        4.91       -0.39      2.55 o 
  -1  17   1      158.80      148.12      6.41 o 
   0  17   1      275.64      226.83      5.82 o 
   1  17   1      174.65      134.10      5.95 o 
   2  17   1      384.62      360.14      8.29 o 
   3  17   1      100.81       85.38      4.61 o 
   4  17   1       22.17       19.46      3.23 o 
   5  17   1        3.27        2.52      3.07 o 
   6  17   1      266.30      270.04      8.11 o 
   7  17   1       52.11       53.21      5.49 o 
   8  17   1        5.11        5.26      6.56 o 
   9  17   1       64.54       92.56     12.39 o 
  -9  18   1        8.93       12.92      7.46 o 
  -8  18   1       10.24        0.44      4.39 o 
  -7  18   1        1.35       -5.91      5.46 o 
  -6  18   1        0.08       -3.13      3.39 o 
  -5  18   1      107.03       88.10      7.22 o 
  -4  18   1      454.67      419.91     13.84 o 
  -3  18   1       13.30       18.99      3.70 o 
  -2  18   1      285.60      261.06      8.51 o 
  -1  18   1      213.18      173.79      9.12 o 
   0  18   1        6.50        7.32      2.52 o 
   1  18   1      376.74      335.21      8.22 o 
   2  18   1        2.79       -0.02      2.05 o 
   3  18   1       12.52        8.31      3.37 o 
   4  18   1      321.73      299.82      9.77 o 
   5  18   1       13.87        7.21      3.05 o 
   6  18   1      134.24      134.65      9.09 o 
   7  18   1      161.59      178.42     11.01 o 
   8  18   1        4.18        2.42     12.38 o 
   9  18   1       17.41       18.59      6.03 o 
  -8  19   1      125.04      127.43     14.17 o 
  -7  19   1       15.40        9.13      7.34 o 
  -6  19   1       45.29       54.24     10.08 o 
  -5  19   1        5.98       12.53      4.52 o 
  -4  19   1        7.61        9.17      4.36 o 
  -3  19   1       34.35       47.08     13.31 o 
  -2  19   1       18.24       16.78      3.70 o 
  -1  19   1       31.90       31.68      3.51 o 
   0  19   1       86.58       75.54      4.49 o 
   1  19   1        0.48        3.38      2.46 o 
   2  19   1       91.53       99.30      7.77 o 
   3  19   1        4.74        7.57      4.26 o 
   4  19   1      296.74      306.43     12.23 o 
   5  19   1       12.30        5.13      3.72 o 
   6  19   1        2.31        0.52      4.42 o 
   7  19   1       16.60       22.71      6.13 o 
   8  19   1       74.93       83.91      8.56 o 
  -7  20   1        0.21       -6.51      6.50 o 
  -6  20   1       81.00       75.03     11.42 o 
  -5  20   1      107.69      150.87     14.59 o 
  -4  20   1      204.95      222.83     10.81 o 
  -3  20   1       27.56       30.61      5.58 o 
  -2  20   1       17.45       28.28      4.13 o 
  -1  20   1       30.39       30.82      3.69 o 
   0  20   1       93.65      101.62      5.31 o 
   1  20   1        0.04        1.59      3.03 o 
   2  20   1       18.36       19.55      4.15 o 
   3  20   1      323.78      339.94     10.64 o 
   4  20   1      188.32      200.86     11.50 o 
   5  20   1       17.21       17.52      8.20 o 
   6  20   1      202.30      230.96     22.46 o 
  -5  21   1      106.79      105.98     13.20 o 
  -4  21   1       12.47       21.46      5.42 o 
  -3  21   1       31.05       42.10      6.24 o 
  -2  21   1       38.04       45.14      5.03 o 
  -1  21   1       77.83       93.63      6.15 o 
   0  21   1      273.58      334.30      9.08 o 
   1  21   1       26.25       26.07      4.52 o 
   2  21   1       10.07       16.73      4.08 o 
   3  21   1      684.17      772.20     17.01 o 
   4  21   1      312.12      329.17     19.79 o 
   5  21   1       97.01       77.70     11.66 o 
  -3  22   1       59.42       59.12      5.65 o 
  -2  22   1      202.76      248.03      9.49 o 
  -1  22   1       58.30       75.45      6.02 o 
   0  22   1       42.19       63.15      5.85 o 
   1  22   1       59.04       61.38      5.93 o 
   2  22   1        0.65        2.14      3.67 o 
   3  22   1        0.02        1.92      4.37 o 
 -12   0   2      395.02      399.82      9.97 o 
 -11   0   2       16.83       22.32      3.17 o 
 -10   0   2      267.59      267.15      7.29 o 
  -9   0   2      835.49      873.42     19.51 o 
  -8   0   2     1364.03     1380.02     80.13 o 
  -7   0   2       50.96       75.36      4.41 o 
  -6   0   2      392.75      417.79     24.59 o 
  -5   0   2      156.47      153.34      4.03 o 
  -4   0   2      105.10       51.20      2.33 o 
  -3   0   2     9700.67     8636.14     88.61 o 
  -2   0   2     5885.82     5772.28     73.44 o 
  -1   0   2      165.27      167.54      5.84 o 
   0   0   2       85.71       24.08      1.25 o 
   1   0   2     9624.26    10136.24    159.53 o 
   2   0   2     4470.21     4669.35     86.73 o 
   3   0   2        0.02       -2.50      1.92 o 
   4   0   2     1614.16     1314.64     20.40 o 
   5   0   2     1438.89     1325.31     21.18 o 
   6   0   2     1042.13      943.66     16.95 o 
   7   0   2     1636.56     1511.24     24.91 o 
   8   0   2      943.07      822.62     13.77 o 
   9   0   2     3572.29     3332.32     40.62 o 
  10   0   2      452.52      473.34     10.83 o 
  11   0   2     1653.66     1611.53     24.22 o 
  12   0   2      480.61      452.21     20.58 o 
  13   0   2      121.55      144.78     13.42 o 
  14   0   2      376.30      421.53     22.10 o 
 -13   1   2        0.58       11.37      6.02 o 
 -12   1   2      384.51      460.43     10.97 o 
 -11   1   2      810.94      788.80     12.19 o 
 -10   1   2        0.42        0.04      1.17 o 
  -9   1   2       96.23       81.52      4.74 o 
  -8   1   2      261.13      289.03      6.73 o 
  -7   1   2      462.32      417.25      5.53 o 
  -6   1   2      248.02      255.15      3.91 o 
  -5   1   2     1418.64     1519.36     12.92 o 
  -4   1   2     1076.22     1212.93     11.30 o 
  -3   1   2     5506.48     5579.99     48.78 o 
  -2   1   2    43491.11    38686.42    548.12 o 
  -1   1   2    10061.52    10048.00    102.82 o 
   0   1   2        4.08        1.32      0.62 o 
   1   1   2     1838.03     1800.86     22.09 o 
   2   1   2     5579.92     5574.25     69.65 o 
   3   1   2      603.36      668.13      9.40 o 
   4   1   2      611.99      629.32     16.22 o 
   5   1   2      181.52      193.20      4.30 o 
   6   1   2      848.83      784.66     13.90 o 
   7   1   2      296.53      273.90      5.26 o 
   8   1   2       52.80       49.09      2.67 o 
   9   1   2      667.34      640.64      8.68 o 
  10   1   2     1383.72     1392.69     26.22 o 
  11   1   2      482.02      460.10      9.79 o 
  12   1   2      164.62      189.95      7.82 o 
  13   1   2       81.23       84.07      6.11 o 
  14   1   2      152.45      159.76     10.27 o 
 -13   2   2      487.76      521.68     12.31 o 
 -12   2   2       12.55        5.23      2.95 o 
 -11   2   2       10.54        7.56      2.30 o 
 -10   2   2     1589.72     1686.60     17.69 o 
  -9   2   2      236.37      230.30      4.54 o 
  -8   2   2      200.05      235.78      4.30 o 
  -7   2   2      569.28      601.99      6.97 o 
  -6   2   2     2150.60     2325.32     20.74 o 
  -5   2   2      883.34      920.70      8.61 o 
  -4   2   2      618.70      480.28      4.97 o 
  -3   2   2     9291.31    10339.64    118.56 o 
  -2   2   2      601.22      481.37      7.06 o 
  -1   2   2     2076.71     2066.57     19.80 o 
   0   2   2     2919.31     2570.50     21.40 o 
   1   2   2      119.95       48.18      2.56 o 
   2   2   2        3.62        0.53      0.59 o 
   3   2   2       34.11       20.68      2.28 o 
   4   2   2      532.21      482.62     12.40 o 
   5   2   2      507.81      453.11      8.47 o 
   6   2   2      255.16      297.18      6.68 o 
   7   2   2       35.82       39.32      2.59 o 
   8   2   2        2.36        3.16      1.75 o 
   9   2   2      159.28      170.24      6.03 o 
  10   2   2     1259.74     1303.94     15.67 o 
  11   2   2       22.38       29.94      3.48 o 
  12   2   2       14.28       14.27      3.23 o 
  13   2   2       14.24       20.30      5.63 o 
  14   2   2       37.73       32.75      5.06 o 
 -14   3   2       75.69      109.06     11.98 o 
 -13   3   2      933.73      936.35     17.55 o 
 -12   3   2       31.48       28.22      3.92 o 
 -11   3   2      134.79      127.77      5.94 o 
 -10   3   2       19.86       26.17      2.76 o 
  -9   3   2      135.43      152.11      4.70 o 
  -8   3   2        0.00       -0.23      1.30 o 
  -7   3   2      187.05      205.63      3.73 o 
  -6   3   2     1963.64     2201.44     20.34 o 
  -5   3   2      326.18      301.54      5.03 o 
  -4   3   2      625.96      735.67      7.81 o 
  -3   3   2      548.45      688.24      8.46 o 
  -2   3   2     2978.12     3201.60     26.94 o 
  -1   3   2      430.43      299.83      3.58 o 
   0   3   2     1494.54     1416.31     14.04 o 
   1   3   2      399.96      530.64      7.61 o 
   2   3   2     1184.30     1123.75     14.23 o 
   3   3   2     3019.35     2985.61     35.67 o 
   4   3   2       32.93       68.49      2.53 o 
   5   3   2      977.01     1213.21     14.14 o 
   6   3   2       61.44       42.26      2.40 o 
   7   3   2      472.76      458.89      9.05 o 
   8   3   2       37.38       31.90      2.59 o 
   9   3   2      303.09      285.32      6.66 o 
  10   3   2       47.00       30.43      3.86 o 
  11   3   2      668.29      600.89     11.58 o 
  12   3   2      122.19      140.04      6.06 o 
  13   3   2      101.40       89.33      6.77 o 
  14   3   2       35.97       31.44      5.10 o 
 -15   4   2       28.99       20.90      8.05 o 
 -14   4   2      381.24      344.94     13.34 o 
 -13   4   2      210.07      196.07     14.38 o 
 -12   4   2       71.97       52.56      4.59 o 
 -11   4   2      112.65      150.36      6.53 o 
 -10   4   2       15.56        8.52      4.76 o 
  -9   4   2      118.63      144.86      4.63 o 
  -8   4   2      151.70      142.42      5.51 o 
  -7   4   2        1.93        5.35      1.56 o 
  -6   4   2       31.15       29.23      2.42 o 
  -5   4   2      249.97      281.60      4.83 o 
  -4   4   2      769.17      825.44     11.85 o 
  -3   4   2      337.18      348.91      5.79 o 
  -2   4   2     6821.05     6713.96     60.66 o 
  -1   4   2     1053.59      945.64     11.01 o 
   0   4   2     1316.37     1516.13     15.73 o 
   1   4   2     5698.12     5532.20     58.37 o 
   2   4   2      952.29      910.51      8.92 o 
   3   4   2       91.13       65.57      3.03 o 
   4   4   2     3512.04     3959.13     40.36 o 
   5   4   2      340.35      350.38      5.11 o 
   6   4   2      398.93      400.56      7.40 o 
   7   4   2      860.32      931.54     10.89 o 
   8   4   2        0.12        2.58      2.00 o 
   9   4   2      762.90      744.99     15.26 o 
  10   4   2       11.21        2.18      2.76 o 
  11   4   2      226.44      209.20      8.02 o 
  12   4   2       34.65       44.18      4.23 o 
  13   4   2        0.01       -1.60      2.70 o 
  14   4   2       25.73       29.04      4.99 o 
 -14   5   2      188.75      220.61      8.98 o 
 -13   5   2       45.99       68.44      5.37 o 
 -12   5   2      234.55      261.76      8.75 o 
 -11   5   2      103.39       91.03      5.57 o 
 -10   5   2      192.86      168.39      6.58 o 
  -9   5   2       14.47        3.60      2.42 o 
  -8   5   2      138.76      200.62      5.07 o 
  -7   5   2      341.20      305.62      5.91 o 
  -6   5   2      649.00      625.73     11.92 o 
  -5   5   2       97.48      100.14      4.11 o 
  -4   5   2     2974.28     3081.16     26.88 o 
  -3   5   2      113.98      124.47      2.28 o 
  -2   5   2       54.58       76.03      2.00 o 
  -1   5   2       66.59       73.69      1.91 o 
   0   5   2      376.23      380.15      5.36 o 
   1   5   2     4048.68     3868.24     41.88 o 
   2   5   2     1758.32     1985.65     19.83 o 
   3   5   2      343.63      423.90      5.63 o 
   4   5   2      125.02      115.41      4.06 o 
   5   5   2      166.28      152.89      3.23 o 
   6   5   2       64.81       83.50      2.71 o 
   7   5   2       75.75       74.78      3.20 o 
   8   5   2       77.94       81.46      4.57 o 
   9   5   2       30.89       40.85      4.24 o 
  10   5   2      618.48      594.80     16.75 o 
  11   5   2       26.82       20.08      3.79 o 
  12   5   2        5.12        3.69      3.24 o 
  13   5   2        1.79       -0.48      2.90 o 
  14   5   2       34.26       46.66      5.64 o 
 -14   6   2      122.78      153.69      7.83 o 
 -13   6   2      140.59      115.06      6.65 o 
 -12   6   2       28.45       42.91      4.52 o 
 -11   6   2      110.01      120.70      6.13 o 
 -10   6   2       50.42       51.31      5.19 o 
  -9   6   2      275.08      298.62      8.95 o 
  -8   6   2      158.74      147.85      4.54 o 
  -7   6   2      186.07      161.45      5.65 o 
  -6   6   2      151.60      166.02      3.70 o 
  -5   6   2      439.54      488.77      6.55 o 
  -4   6   2       90.85      128.93      3.08 o 
  -3   6   2      379.86      435.28      5.02 o 
  -2   6   2     1251.55     1381.80     13.03 o 
  -1   6   2     1146.17     1177.37     12.48 o 
   0   6   2       58.39       75.46      2.47 o 
   1   6   2       32.24       22.88      1.94 o 
   2   6   2     3670.98     3971.40     37.50 o 
   3   6   2      263.76      311.42      5.99 o 
   4   6   2        4.29        7.92      0.92 o 
   5   6   2      579.78      556.69      6.14 o 
   6   6   2      333.69      378.43      5.62 o 
   7   6   2        8.98       -1.34      1.49 o 
   8   6   2       42.60       43.76      4.31 o 
   9   6   2       23.22       21.61      2.78 o 
  10   6   2       11.92       13.98      6.17 o 
  11   6   2      427.36      416.60     11.44 o 
  12   6   2        5.95        5.95      3.57 o 
  13   6   2       67.92       64.88      5.05 o 
  14   6   2       60.26       60.99      7.75 o 
 -14   7   2        0.86       -3.28      4.14 o 
 -13   7   2       13.39       19.70      4.21 o 
 -12   7   2       87.68       94.73      9.11 o 
 -11   7   2       28.57       38.75      4.25 o 
 -10   7   2       28.45       25.66      4.00 o 
  -9   7   2      228.49      245.01      8.24 o 
  -8   7   2        1.47        0.89      1.89 o 
  -7   7   2      316.19      386.44      6.39 o 
  -6   7   2     1191.67     1231.16     13.12 o 
  -5   7   2        0.20        0.84      1.08 o 
  -4   7   2        0.91       -1.09      0.86 o 
  -3   7   2      143.14      187.40      3.39 o 
  -2   7   2     4336.38     4411.66     36.96 o 
  -1   7   2       57.05       51.00      2.63 o 
   0   7   2        7.74        2.46      1.22 o 
   1   7   2       77.06       53.28      2.80 o 
   2   7   2     3693.08     3647.68     34.94 o 
   3   7   2      224.42      239.57      4.97 o 
   4   7   2        1.54        2.01      0.76 o 
   5   7   2      101.00       82.28      2.67 o 
   6   7   2      903.23      914.92     19.01 o 
   7   7   2       29.89       18.25      1.90 o 
   8   7   2       51.64       41.70      2.61 o 
   9   7   2      194.40      213.82      7.81 o 
  10   7   2      216.00      189.12      7.71 o 
  11   7   2        0.18       -0.91      2.79 o 
  12   7   2      266.09      241.75      9.92 o 
  13   7   2      106.98      116.18      7.38 o 
  14   7   2        0.07        4.69      4.84 o 
 -14   8   2       24.19       31.00      4.06 o 
 -13   8   2       86.52      104.07      5.67 o 
 -12   8   2       14.47       20.25      3.38 o 
 -11   8   2       36.38       34.88      3.92 o 
 -10   8   2      334.59      334.76      8.16 o 
  -9   8   2      106.43      109.61      4.76 o 
  -8   8   2        3.79        8.47      2.27 o 
  -7   8   2      171.01      161.95      5.05 o 
  -6   8   2        1.43        0.37      1.15 o 
  -5   8   2        8.26        3.57      1.21 o 
  -4   8   2        0.94        2.86      1.03 o 
  -3   8   2      556.77      643.23      7.58 o 
  -2   8   2      734.47      817.81      9.05 o 
  -1   8   2      358.95      400.69      5.51 o 
   0   8   2       20.45       45.62      2.23 o 
   1   8   2      324.70      302.16      6.55 o 
   2   8   2      600.56      737.40      9.52 o 
   3   8   2      202.03      232.41      4.78 o 
   4   8   2       64.17       90.44      2.62 o 
   5   8   2     1290.69     1380.90     17.11 o 
   6   8   2       41.95       47.53      2.36 o 
   7   8   2       12.03        6.42      1.98 o 
   8   8   2       32.83       53.64      4.48 o 
   9   8   2       63.44       50.85      4.65 o 
  10   8   2      486.97      479.83     17.26 o 
  11   8   2       11.66        3.66      3.27 o 
  12   8   2       18.91       20.88      4.28 o 
  13   8   2       25.81       23.88      4.83 o 
 -14   9   2       17.18       15.69      3.81 o 
 -13   9   2       27.40       30.00      3.97 o 
 -12   9   2        8.44        7.94      2.97 o 
 -11   9   2        7.45        0.71      2.50 o 
 -10   9   2       45.27       46.87      3.82 o 
  -9   9   2      181.68      175.46      5.90 o 
  -8   9   2        7.08        6.62      2.31 o 
  -7   9   2      121.75      129.79      4.78 o 
  -6   9   2      163.11      151.98      4.86 o 
  -5   9   2       56.57       82.95      2.43 o 
  -4   9   2       47.64       46.50      1.91 o 
  -3   9   2      324.62      371.63      5.46 o 
  -2   9   2     1835.83     2193.68     22.62 o 
  -1   9   2      155.84      214.53      4.02 o 
   0   9   2      667.67      651.91      8.56 o 
   1   9   2      769.12      831.47     12.47 o 
   2   9   2       85.20       68.45      3.27 o 
   3   9   2       34.80       27.40      2.06 o 
   4   9   2      340.90      326.62      4.89 o 
   5   9   2       57.18       45.33      2.76 o 
   6   9   2      110.18      117.03      3.52 o 
   7   9   2      306.79      294.87      6.74 o 
   8   9   2       47.03       46.36      4.47 o 
   9   9   2      706.90      627.64     14.02 o 
  10   9   2       88.71       76.96      5.65 o 
  11   9   2       53.44       66.21      5.70 o 
  12   9   2      106.85       89.38      6.66 o 
  13   9   2        0.16       -4.57      4.42 o 
 -13  10   2      174.55      166.11      7.32 o 
 -12  10   2       26.44       30.51      3.87 o 
 -11  10   2       23.51       26.45      3.57 o 
 -10  10   2       93.02      105.84      5.11 o 
  -9  10   2      301.47      345.51      8.46 o 
  -8  10   2       16.26       21.21      2.89 o 
  -7  10   2       34.88       29.93      2.96 o 
  -6  10   2        9.56       15.79      3.00 o 
  -5  10   2      230.20      255.54      5.06 o 
  -4  10   2       33.85       37.42      1.88 o 
  -3  10   2       65.55       66.45      2.79 o 
  -2  10   2      273.05      269.30      5.29 o 
  -1  10   2      217.15      214.68      4.84 o 
   0  10   2        3.80        8.62      1.48 o 
   1  10   2      236.49      226.00      5.90 o 
   2  10   2       64.24       76.22      3.02 o 
   3  10   2       31.35       24.41      2.13 o 
   4  10   2      864.46      827.46     12.72 o 
   5  10   2      993.14      988.74     13.43 o 
   6  10   2      465.49      433.59      8.21 o 
   7  10   2       32.93       32.20      3.99 o 
   8  10   2        4.77        2.54      2.91 o 
   9  10   2       21.91       12.02      3.51 o 
  10  10   2       29.09       42.35      4.85 o 
  11  10   2        9.86        2.47      3.55 o 
  12  10   2       76.51       84.28      6.74 o 
  13  10   2       61.57       77.89      8.51 o 
 -13  11   2        1.07       -0.17      2.86 o 
 -12  11   2      178.86      173.86      6.82 o 
 -11  11   2      429.15      434.08     10.17 o 
 -10  11   2       32.74       38.14      3.80 o 
  -9  11   2       72.81       64.99      4.27 o 
  -8  11   2        8.81       19.24      3.22 o 
  -7  11   2        1.29       -0.50      1.91 o 
  -6  11   2       11.93       22.63      2.67 o 
  -5  11   2     1802.48     1859.83     18.95 o 
  -4  11   2     1019.47     1019.01     11.40 o 
  -3  11   2      800.55      788.55     10.57 o 
  -2  11   2      260.38      284.63      5.73 o 
  -1  11   2       48.70       46.58      2.68 o 
   0  11   2       57.28       64.17      2.69 o 
   1  11   2      563.29      549.94      8.23 o 
   2  11   2      486.01      477.64      9.15 o 
   3  11   2      451.34      496.44      8.31 o 
   4  11   2       93.21       93.55      3.83 o 
   5  11   2      163.09      165.66      5.04 o 
   6  11   2      531.89      540.57     12.11 o 
   7  11   2      965.30      956.92     17.54 o 
   8  11   2      997.91      923.92     19.40 o 
   9  11   2       82.97       61.71      6.32 o 
  10  11   2      131.38      129.50      8.23 o 
  11  11   2      233.00      262.14     10.05 o 
  12  11   2       75.00       70.94     10.13 o 
 -12  12   2        2.86        3.47      2.95 o 
 -11  12   2       22.93       21.60      3.76 o 
 -10  12   2      258.78      224.24      7.32 o 
  -9  12   2      452.77      418.19      9.49 o 
  -8  12   2        5.94        4.67      2.47 o 
  -7  12   2       65.77       67.07      5.13 o 
  -6  12   2       55.41       57.46      5.70 o 
  -5  12   2      116.16      116.41      4.63 o 
  -4  12   2        7.42       10.28      2.41 o 
  -3  12   2      204.80      185.20      4.76 o 
  -2  12   2      808.77      833.47     11.42 o 
  -1  12   2      507.50      509.93      8.46 o 
   0  12   2     1712.82     1712.82     17.62 o 
   1  12   2      114.03      163.45      4.29 o 
   2  12   2      117.50      116.84      4.06 o 
   3  12   2     3765.36     3764.67     38.20 o 
   4  12   2     1042.98     1004.64     13.85 o 
   5  12   2     3327.54     3169.44     40.30 o 
   6  12   2     1725.97     1659.31     33.88 o 
   7  12   2      820.09      832.30     16.39 o 
   8  12   2      951.82      904.57     17.77 o 
   9  12   2       48.08       39.05      5.69 o 
  10  12   2        0.16        3.23      3.32 o 
  11  12   2      528.28      492.67     13.95 o 
  12  12   2       25.47       38.39      5.58 o 
 -12  13   2       44.73       38.69      5.39 o 
 -11  13   2       88.21       90.93      5.41 o 
 -10  13   2      570.78      544.88     13.54 o 
  -9  13   2       34.31       44.41      3.86 o 
  -8  13   2      155.94      142.54      9.51 o 
  -7  13   2      669.79      599.53     11.16 o 
  -6  13   2      645.28      624.65     11.16 o 
  -5  13   2      308.46      301.89     16.89 o 
  -4  13   2      117.32      120.48      5.21 o 
  -3  13   2      528.33      586.69     12.79 o 
  -2  13   2       25.78       19.73      3.48 o 
  -1  13   2      888.92      829.61     11.89 o 
   0  13   2     2656.85     2733.57     29.33 o 
   1  13   2     1950.66     1924.72     19.91 o 
   2  13   2      378.63      373.31      6.64 o 
   3  13   2     2724.84     2618.94     28.49 o 
   4  13   2     1274.03     1252.70     16.50 o 
   5  13   2       39.43       53.23     13.17 o 
   6  13   2      542.33      547.19     12.77 o 
   7  13   2      402.68      418.60     11.36 o 
   8  13   2       15.08       13.68      3.80 o 
   9  13   2       62.49       71.10      5.89 o 
  10  13   2       82.84       70.66      6.12 o 
  11  13   2        1.13        1.70      3.62 o 
  12  13   2       23.60       27.23      5.34 o 
 -11  14   2        0.74        1.14      3.55 o 
 -10  14   2       16.18       13.82      3.36 o 
  -9  14   2        7.13        0.48      2.64 o 
  -8  14   2       53.53       51.77      4.15 o 
  -7  14   2      147.04      146.36      5.74 o 
  -6  14   2      692.32      637.67     23.19 o 
  -5  14   2       37.75       29.85      4.82 o 
  -4  14   2      458.24      412.89     12.50 o 
  -3  14   2      279.47      249.14      7.24 o 
  -2  14   2      166.74      153.75      4.92 o 
  -1  14   2      162.46      139.43      4.76 o 
   0  14   2      603.22      609.66     10.23 o 
   1  14   2      577.40      527.72      7.59 o 
   2  14   2      716.55      665.87      9.66 o 
   3  14   2        0.87        0.67      1.79 o 
   4  14   2     1022.60      992.10     29.89 o 
   5  14   2       23.00       22.58      3.80 o 
   6  14   2       60.06       66.68      5.29 o 
   7  14   2       11.73       17.71      4.00 o 
   8  14   2       19.11       11.70      3.89 o 
   9  14   2        8.78       10.38      3.94 o 
  10  14   2        1.40        4.27      3.78 o 
  11  14   2       29.63       29.13     13.06 o 
 -11  15   2        1.62        0.15      4.44 o 
 -10  15   2        0.79        2.66      2.90 o 
  -9  15   2        3.67        3.75      2.81 o 
  -8  15   2       55.87       50.82      4.19 o 
  -7  15   2      216.72      234.56      8.51 o 
  -6  15   2       26.91       30.92      4.90 o 
  -5  15   2       95.47       79.84      6.46 o 
  -4  15   2      105.72      120.80      7.25 o 
  -3  15   2      308.81      336.67      8.73 o 
  -2  15   2        9.13        6.80      3.13 o 
  -1  15   2        0.71        5.73      2.16 o 
   0  15   2      288.75      286.92      6.98 o 
   1  15   2       59.39       76.25      3.48 o 
   2  15   2       22.08       17.48      2.24 o 
   3  15   2       32.28       37.35      3.41 o 
   4  15   2      455.63      493.96     11.84 o 
   5  15   2      100.61       91.82      5.79 o 
   6  15   2       51.08       61.83      5.46 o 
   7  15   2       91.91       80.00      5.97 o 
   8  15   2       53.71       42.63      5.22 o 
   9  15   2        4.19        6.87      3.96 o 
  10  15   2       15.63       17.34      4.59 o 
 -10  16   2       88.06      104.70     12.79 o 
  -9  16   2       26.96       22.65      4.43 o 
  -8  16   2      131.34      101.48      6.39 o 
  -7  16   2      639.92      682.22     18.44 o 
  -6  16   2       10.95        0.52      3.36 o 
  -5  16   2      283.04      265.15     10.82 o 
  -4  16   2      280.49      237.51     15.78 o 
  -3  16   2       21.93        8.82      3.67 o 
  -2  16   2      695.04      631.78     12.82 o 
  -1  16   2       71.06       63.84      3.85 o 
   0  16   2        3.58       -1.41      1.84 o 
   1  16   2      429.75      423.20      7.82 o 
   2  16   2      203.10      182.75      5.45 o 
   3  16   2        0.11       -3.40      2.30 o 
   4  16   2      109.29      113.65      5.33 o 
   5  16   2      105.95       99.61      6.16 o 
   6  16   2       78.82       72.47      5.76 o 
   7  16   2        6.99        6.13      3.60 o 
   8  16   2       13.25        8.50      3.92 o 
   9  16   2      117.04      120.08      7.69 o 
  10  16   2      346.82      391.02     12.89 o 
  -9  17   2       14.40        6.36      4.51 o 
  -8  17   2       57.55       55.62      6.61 o 
  -7  17   2       75.10       73.58      7.18 o 
  -6  17   2      238.49      238.05     11.85 o 
  -5  17   2       98.84      104.56      7.60 o 
  -4  17   2        8.28        9.91      3.99 o 
  -3  17   2      280.71      248.89     10.47 o 
  -2  17   2       51.17       54.16      4.50 o 
  -1  17   2      191.29      185.32     17.15 o 
   0  17   2      388.50      364.75      8.03 o 
   1  17   2      338.21      283.94      6.54 o 
   2  17   2      185.97      172.99      6.17 o 
   3  17   2        5.63        2.95      2.64 o 
   4  17   2       86.98       75.01      4.71 o 
   5  17   2       51.04       45.16      4.22 o 
   6  17   2       29.23       23.03      4.50 o 
   7  17   2      170.92      164.03      8.25 o 
   8  17   2       16.49       11.21      4.26 o 
   9  17   2      118.88      123.96      8.10 o 
  -9  18   2       18.14       32.03      9.00 o 
  -8  18   2       31.65       29.22      7.42 o 
  -7  18   2       42.98       43.09      6.09 o 
  -6  18   2      130.19      119.48      8.51 o 
  -5  18   2       17.67       22.98      4.98 o 
  -4  18   2       35.64       45.37      5.97 o 
  -3  18   2        5.25        5.35      3.75 o 
  -2  18   2       20.45       24.04      6.39 o 
  -1  18   2       36.22       36.85      4.23 o 
   0  18   2      162.63      174.88      6.03 o 
   1  18   2       21.34       17.53      3.19 o 
   2  18   2       79.93       69.33      5.82 o 
   3  18   2       14.63       17.25      2.91 o 
   4  18   2       32.12       35.10      4.02 o 
   5  18   2        0.88       -0.04      2.86 o 
   6  18   2      120.38      115.77      6.20 o 
   7  18   2       69.76       68.18      7.91 o 
   8  18   2        0.74        1.44      3.91 o 
  -8  19   2        4.95        6.80      7.26 o 
  -7  19   2       37.05       51.22     10.09 o 
  -6  19   2      240.21      226.54     27.44 o 
  -5  19   2        5.36        8.90      6.01 o 
  -4  19   2       26.97       18.12      4.91 o 
  -3  19   2        0.59       -1.66      3.35 o 
  -2  19   2      294.53      280.20     11.75 o 
  -1  19   2       53.96       51.99      4.63 o 
   0  19   2       50.42       52.57      4.90 o 
   1  19   2        8.20        3.86      3.00 o 
   2  19   2      333.56      326.28      8.77 o 
   3  19   2       39.70       43.44      4.22 o 
   4  19   2        0.04        5.00      3.01 o 
   5  19   2       64.84       86.24      5.56 o 
   6  19   2        8.81       11.20      3.63 o 
   7  19   2        1.03        1.23      3.76 o 
  -6  20   2       82.40       88.63      8.13 o 
  -5  20   2       88.26      114.49      8.73 o 
  -4  20   2       42.03       48.74      6.67 o 
  -3  20   2        0.23        4.45      7.35 o 
  -2  20   2        8.35        6.58      4.33 o 
  -1  20   2       38.24       44.48     13.57 o 
   0  20   2        6.82        6.78      3.56 o 
   1  20   2       12.59       13.44      3.82 o 
   2  20   2       44.57       51.82      5.32 o 
   3  20   2        0.06       -0.19      4.27 o 
   4  20   2        1.73        5.66      3.25 o 
   5  20   2      191.79      240.64      8.96 o 
   6  20   2       79.11       92.63      8.38 o 
  -5  21   2       44.78       57.02      7.23 o 
  -4  21   2      192.26      197.46     11.06 o 
  -3  21   2        0.71        2.21      4.11 o 
  -2  21   2        6.51        5.60      4.59 o 
  -1  21   2       47.04       51.63      7.43 o 
   0  21   2        9.68       12.39      4.86 o 
   1  21   2        3.58       12.97      4.04 o 
   2  21   2       54.42       71.04      6.06 o 
   3  21   2      232.72      248.00      9.67 o 
   4  21   2       58.22       79.42      5.71 o 
  -2  22   2       24.58       23.68      5.93 o 
  -1  22   2        0.14        2.03      4.26 o 
   0  22   2      180.19      216.31     11.54 o 
   1  22   2      241.22      301.48     13.21 o 
   2  22   2        7.43       18.34      5.76 o 
 -14   1   3       59.09       35.34      8.59 o 
 -13   1   3       80.18      102.84     11.29 o 
 -12   1   3        0.56       -1.99      3.24 o 
 -11   1   3       99.83      102.49     14.91 o 
 -10   1   3      180.95      186.83      5.40 o 
  -9   1   3       81.25       76.96      5.46 o 
  -8   1   3       97.91      114.49      4.98 o 
  -7   1   3       29.88       28.53      1.63 o 
  -6   1   3      943.84     1026.39      9.71 o 
  -5   1   3     1071.77     1079.47      9.73 o 
  -4   1   3       26.82       14.80      1.35 o 
  -3   1   3     2383.87     2246.81     25.31 o 
  -2   1   3        0.34       11.25      1.81 o 
  -1   1   3     4409.47     4086.84     37.89 o 
   0   1   3       17.25       11.14      0.85 o 
   1   1   3      143.62      104.10      2.33 o 
   2   1   3      475.61      395.39      5.83 o 
   3   1   3      257.58      257.98      5.48 o 
   4   1   3        1.60        2.67      1.42 o 
   5   1   3       55.58       40.15      2.59 o 
   6   1   3        2.17        0.38      1.58 o 
   7   1   3      274.75      283.59     11.64 o 
   8   1   3        0.04       -1.27      1.78 o 
   9   1   3      386.80      353.83      7.77 o 
  10   1   3       24.39       33.04      2.93 o 
  11   1   3        0.57        1.33      2.53 o 
  12   1   3       87.31       85.48      5.82 o 
  13   1   3       36.51       38.39      6.73 o 
  14   1   3       71.26       78.73     19.29 o 
 -14   2   3       13.57       19.71      7.64 o 
 -13   2   3       14.80        9.97      5.98 o 
 -12   2   3        0.28        1.81      5.28 o 
 -11   2   3        1.60        2.33      2.23 o 
 -10   2   3       28.98       23.32      2.84 o 
  -9   2   3      554.24      626.65      7.77 o 
  -8   2   3      181.73      226.33      4.08 o 
  -7   2   3        2.05        2.18      1.06 o 
  -6   2   3     3346.38     3388.25     28.73 o 
  -5   2   3        1.17        3.84      0.88 o 
  -4   2   3     2322.47     2201.90     29.25 o 
  -3   2   3        0.27        1.54      1.59 o 
  -2   2   3     5973.02     6173.07     56.53 o 
  -1   2   3     2261.79     2218.55     22.69 o 
   0   2   3       21.97       11.43      1.91 o 
   1   2   3     3343.05     3178.32     26.39 o 
   2   2   3      185.01      228.05      6.90 o 
   3   2   3        1.10        0.65      1.25 o 
   4   2   3      302.83      347.17      8.35 o 
   5   2   3       88.84      111.86      6.09 o 
   6   2   3      337.65      324.65      6.37 o 
   7   2   3       45.96       86.64      4.58 o 
   8   2   3      813.32      769.13     16.26 o 
   9   2   3      129.80      162.75      6.59 o 
  10   2   3       61.34       68.53      8.44 o 
  11   2   3       32.79       41.81      4.79 o 
  12   2   3       16.54       15.06      3.31 o 
  13   2   3        6.38       11.92      3.97 o 
  14   2   3        0.22        2.61      5.07 o 
 -15   3   3       19.75       27.68      8.56 o 
 -14   3   3        2.13       -1.52      5.39 o 
 -13   3   3       47.10       58.63      9.68 o 
 -12   3   3      111.54      118.45      6.04 o 
 -11   3   3       36.66       38.88      3.88 o 
 -10   3   3      577.40      578.51     11.66 o 
  -9   3   3        6.56        5.13      2.08 o 
  -8   3   3       65.90       53.69      2.18 o 
  -7   3   3       75.50       82.39      3.74 o 
  -6   3   3      218.04      224.08      3.39 o 
  -5   3   3      568.20      480.37      8.79 o 
  -4   3   3      634.10      675.91     14.40 o 
  -3   3   3      147.24      162.02      3.27 o 
  -2   3   3      390.45      382.05      4.67 o 
  -1   3   3       22.18       30.97      1.60 o 
   0   3   3     2592.58     2734.99     23.20 o 
   1   3   3     1528.09     1690.39     16.84 o 
   2   3   3     3754.19     3504.86     38.81 o 
   3   3   3     4937.21     5317.58     57.62 o 
   4   3   3     1052.56     1211.93     17.04 o 
   5   3   3      804.29      887.78     27.63 o 
   6   3   3       91.68      111.54      3.81 o 
   7   3   3        4.10        3.98      1.86 o 
   8   3   3      568.34      575.01     11.81 o 
   9   3   3      230.59      249.83      7.35 o 
  10   3   3      433.59      436.91     11.12 o 
  11   3   3       50.30       50.36      6.42 o 
  12   3   3       27.61       30.07      3.84 o 
  13   3   3      108.06      100.29      5.86 o 
  14   3   3        6.62       10.91      4.48 o 
 -14   4   3        4.50        6.19      6.36 o 
 -13   4   3       54.05       44.83      8.81 o 
 -12   4   3        2.87        1.56      2.77 o 
 -11   4   3      138.27      122.75      7.03 o 
 -10   4   3        9.91       17.55      3.18 o 
  -9   4   3      344.67      318.21      9.17 o 
  -8   4   3      735.33      698.77     12.36 o 
  -7   4   3      149.79      149.67      3.88 o 
  -6   4   3       48.31       42.55      2.46 o 
  -5   4   3       29.25       65.84      2.90 o 
  -4   4   3      591.79      447.94      6.15 o 
  -3   4   3       95.33      133.42      3.30 o 
  -2   4   3      480.04      462.63      5.01 o 
  -1   4   3     3457.82     3325.08     27.88 o 
   0   4   3     2172.58     2520.65     24.40 o 
   1   4   3     1860.64     1694.83     20.89 o 
   2   4   3     1998.30     2248.32     22.69 o 
   3   4   3     5217.75     5675.06     61.57 o 
   4   4   3      317.07      390.18      6.68 o 
   5   4   3     1595.69     1639.91     18.54 o 
   6   4   3     4998.20     5032.25     49.02 o 
   7   4   3      278.75      358.00      7.11 o 
   8   4   3     1291.62     1259.83     16.44 o 
   9   4   3        1.72        8.10      3.00 o 
  10   4   3        5.76        1.87      2.79 o 
  11   4   3        0.68       -0.77      2.85 o 
  12   4   3       62.10       59.53      5.43 o 
  13   4   3       18.82       20.11      3.77 o 
  14   4   3       89.36      112.52     11.87 o 
 -14   5   3        0.15       -4.53      5.48 o 
 -13   5   3      191.98      195.79      8.02 o 
 -12   5   3      226.54      229.14     10.96 o 
 -11   5   3        4.99        2.87      2.78 o 
 -10   5   3      829.76      820.54     14.99 o 
  -9   5   3      116.15      139.80      8.56 o 
  -8   5   3       41.40       28.47      3.08 o 
  -7   5   3        0.31        3.78      2.07 o 
  -6   5   3        9.13        4.19      1.87 o 
  -5   5   3       16.88       15.29      1.62 o 
  -4   5   3       44.66       49.69      3.34 o 
  -3   5   3       46.88       45.04      3.65 o 
  -2   5   3      105.75      115.40      2.14 o 
  -1   5   3      927.18      996.33      9.86 o 
   0   5   3      454.61      543.36      7.16 o 
   1   5   3      307.97      303.11      5.27 o 
   2   5   3     2079.35     2265.21     26.81 o 
   3   5   3     3794.81     4266.54     40.91 o 
   4   5   3      294.47      344.56      4.65 o 
   5   5   3       29.30       35.54      3.82 o 
   6   5   3      295.64      317.56      6.33 o 
   7   5   3      109.68       98.42      3.84 o 
   8   5   3       91.94       92.86      6.52 o 
   9   5   3        0.15       -0.79      2.61 o 
  10   5   3      165.19      131.44      6.57 o 
  11   5   3       23.06       35.06      4.47 o 
  12   5   3       36.29       18.10      4.08 o 
  13   5   3        0.51       -1.74      2.95 o 
  14   5   3      187.02      231.68      9.36 o 
 -14   6   3       26.84        5.28      6.77 o 
 -13   6   3       42.81       36.79      4.56 o 
 -12   6   3       32.95       24.54      3.96 o 
 -11   6   3       69.78       87.27      5.42 o 
 -10   6   3        5.13        1.31      2.45 o 
  -9   6   3     1366.69     1316.76     20.15 o 
  -8   6   3       72.13       68.13      4.27 o 
  -7   6   3        7.27        8.98      5.29 o 
  -6   6   3      712.12      744.12      9.28 o 
  -5   6   3      986.68     1098.29     13.37 o 
  -4   6   3     1346.15     1561.13     17.32 o 
  -3   6   3      601.55      657.21      8.77 o 
  -2   6   3      106.23      113.70      3.64 o 
  -1   6   3     1033.93      971.04      9.86 o 
   0   6   3     3198.29     3762.61     35.69 o 
   1   6   3     3921.98     4050.56     38.64 o 
   2   6   3      857.90      892.82     13.00 o 
   3   6   3       47.59       44.42      3.00 o 
   4   6   3      916.47      967.51     16.09 o 
   5   6   3      125.21      143.27      3.07 o 
   6   6   3      255.06      262.45      4.63 o 
   7   6   3      134.21      155.31      7.58 o 
   8   6   3      433.48      413.11     12.85 o 
   9   6   3        3.33       -2.10      2.45 o 
  10   6   3       35.04       16.16      7.19 o 
  11   6   3        3.76       -1.90      3.73 o 
  12   6   3       13.92       25.83      4.51 o 
  13   6   3      162.50      172.86      8.58 o 
 -14   7   3        5.38       -1.74      4.22 o 
 -13   7   3       10.44        7.30      3.56 o 
 -12   7   3        0.95        7.61      3.23 o 
 -11   7   3       24.36       23.37      3.81 o 
 -10   7   3      123.01      116.58      9.04 o 
  -9   7   3       28.73       21.76      2.91 o 
  -8   7   3     1246.93     1304.54     17.21 o 
  -7   7   3      312.42      282.99      5.39 o 
  -6   7   3        0.00        0.71      1.34 o 
  -5   7   3       18.57       16.80      1.72 o 
  -4   7   3      782.81      768.15     10.26 o 
  -3   7   3      195.79      171.00      4.92 o 
  -2   7   3      384.30      359.00      4.51 o 
  -1   7   3        7.42       14.28      1.46 o 
   0   7   3     1641.27     1749.76     18.40 o 
   1   7   3      216.98      243.35      4.92 o 
   2   7   3      291.56      323.82      5.12 o 
   3   7   3        6.57        9.59      1.00 o 
   4   7   3      165.97      174.10      3.32 o 
   5   7   3      216.45      203.14      3.75 o 
   6   7   3      249.25      219.39      5.57 o 
   7   7   3        0.00        0.32      2.44 o 
   8   7   3       29.40       26.18      3.90 o 
   9   7   3       24.71       11.64      3.31 o 
  10   7   3      414.68      377.27     10.89 o 
  11   7   3        2.66        1.88      3.08 o 
  12   7   3       26.68       17.14      4.20 o 
  13   7   3        5.39        4.71      3.86 o 
 -14   8   3      116.40      125.22      6.41 o 
 -13   8   3        0.08       -2.32      2.60 o 
 -12   8   3       43.02       45.05      4.17 o 
 -11   8   3       66.97       64.16      4.42 o 
 -10   8   3      337.71      346.81     11.49 o 
  -9   8   3        7.17        2.39      4.63 o 
  -8   8   3       48.42       32.76      3.05 o 
  -7   8   3        3.77        0.83      1.90 o 
  -6   8   3       31.87       15.51      1.76 o 
  -5   8   3      180.74      179.87      4.69 o 
  -4   8   3        2.01        1.37      1.46 o 
  -3   8   3       78.62       71.74      2.39 o 
  -2   8   3      581.58      608.16      7.53 o 
  -1   8   3      507.68      534.06      6.79 o 
   0   8   3       91.41       74.40      2.84 o 
   1   8   3     1825.66     1883.43     20.27 o 
   2   8   3      376.37      396.50      9.92 o 
   3   8   3       38.29       29.45      1.84 o 
   4   8   3      317.42      381.67      5.40 o 
   5   8   3      146.53      141.05      3.97 o 
   6   8   3      352.93      274.92      7.97 o 
   7   8   3       51.33       33.68      3.76 o 
   8   8   3       64.02       49.87      5.90 o 
   9   8   3      161.68      131.34      6.73 o 
  10   8   3       52.21       60.46      5.27 o 
  11   8   3      216.55      216.82     10.80 o 
  12   8   3       31.78       33.08      4.95 o 
  13   8   3       26.31       30.28      5.22 o 
 -13   9   3        5.10       12.33      3.52 o 
 -12   9   3      133.36      163.94     11.31 o 
 -11   9   3        0.95        1.11      2.59 o 
 -10   9   3      196.56      208.62      6.72 o 
  -9   9   3      304.31      294.34      7.60 o 
  -8   9   3      211.48      213.46      6.26 o 
  -7   9   3        0.55       -2.37      2.59 o 
  -6   9   3       21.10       17.43      1.89 o 
  -5   9   3     1303.37     1315.15     15.92 o 
  -4   9   3       11.38        8.76      1.39 o 
  -3   9   3      543.93      523.23      6.97 o 
  -2   9   3     3169.83     3389.81     33.40 o 
  -1   9   3       63.48       46.54      2.19 o 
   0   9   3      179.75      178.81      5.11 o 
   1   9   3      603.69      676.40      9.66 o 
   2   9   3     3257.48     3322.73     32.85 o 
   3   9   3      117.20      126.64      3.58 o 
   4   9   3      796.73      840.58     11.97 o 
   5   9   3      994.22     1012.61     16.69 o 
   6   9   3      286.60      265.36      8.11 o 
   7   9   3        0.23       -0.61      2.79 o 
   8   9   3      517.00      466.91     16.52 o 
   9   9   3       64.14       68.33      5.45 o 
  10   9   3       12.47       18.20      3.93 o 
  11   9   3        2.07        2.98      3.34 o 
  12   9   3       80.21       77.69      8.52 o 
  13   9   3        0.68        3.68      4.05 o 
 -13  10   3       20.60       25.65      4.07 o 
 -12  10   3       28.99       43.54      4.27 o 
 -11  10   3       45.51       24.50      3.78 o 
 -10  10   3        2.04       -2.04      2.33 o 
  -9  10   3      285.13      254.77      7.24 o 
  -8  10   3       11.92        7.36      2.48 o 
  -7  10   3        9.69       13.34      2.57 o 
  -6  10   3       55.66       65.25      4.81 o 
  -5  10   3       68.56       62.54      3.08 o 
  -4  10   3       14.74       14.26      1.62 o 
  -3  10   3        0.34        1.24      1.58 o 
  -2  10   3      108.77      124.06      3.78 o 
  -1  10   3       63.33       72.47      4.22 o 
   0  10   3      517.17      539.81      8.28 o 
   1  10   3      732.22      745.97     10.60 o 
   2  10   3      156.08      197.29      5.47 o 
   3  10   3       10.18       20.14      1.91 o 
   4  10   3       45.09       58.46      4.23 o 
   5  10   3       19.41       17.21      3.16 o 
   6  10   3      115.25      111.72      8.57 o 
   7  10   3       93.95       75.05      8.64 o 
   8  10   3       55.08       44.89      4.70 o 
   9  10   3        4.27        7.40      3.34 o 
  10  10   3        7.98        6.72      3.52 o 
  11  10   3      343.42      355.67     11.57 o 
  12  10   3      202.58      161.69      8.61 o 
 -13  11   3       40.58       48.17      4.67 o 
 -12  11   3        2.81        5.50      3.14 o 
 -11  11   3       24.40       24.54      3.64 o 
 -10  11   3       40.94       34.10      3.80 o 
  -9  11   3        0.04       -1.44      2.94 o 
  -8  11   3      160.27      189.88      6.30 o 
  -7  11   3      266.58      287.91      9.33 o 
  -6  11   3       55.18       49.78      4.02 o 
  -5  11   3        5.80        8.39      2.58 o 
  -4  11   3        0.11       -1.25      1.56 o 
  -3  11   3       24.44       21.83      2.10 o 
  -2  11   3       56.89       75.16      4.07 o 
  -1  11   3      191.32      169.77      4.09 o 
   0  11   3      144.62      118.09      3.61 o 
   1  11   3        6.13       -0.02      1.62 o 
   2  11   3       87.43       82.23      3.24 o 
   3  11   3      861.33      823.41     17.38 o 
   4  11   3     1013.33     1016.95     30.57 o 
   5  11   3      215.75      223.92      7.61 o 
   6  11   3      205.77      182.29      8.37 o 
   7  11   3        0.70        1.02      2.81 o 
   8  11   3      309.56      278.30      9.39 o 
   9  11   3       33.71       32.86      5.25 o 
  10  11   3       14.08        8.89      3.93 o 
  11  11   3       34.82       41.62      5.35 o 
  12  11   3      154.45      135.35      8.31 o 
 -12  12   3       13.43       11.70      3.87 o 
 -11  12   3       40.18       50.48      4.47 o 
 -10  12   3      108.26      120.40      5.86 o 
  -9  12   3     1220.85     1127.61     17.23 o 
  -8  12   3      399.02      381.03      8.96 o 
  -7  12   3        2.85        8.36      2.82 o 
  -6  12   3      767.10      743.49     14.24 o 
  -5  12   3       59.06       61.08      4.27 o 
  -4  12   3        0.18        1.24      3.90 o 
  -3  12   3        0.92       -1.67      1.58 o 
  -2  12   3      243.55      249.05      5.72 o 
  -1  12   3      524.46      516.93      8.75 o 
   0  12   3       17.63       19.21      2.10 o 
   1  12   3      885.97      851.47     10.50 o 
   2  12   3      558.81      528.76     13.09 o 
   3  12   3       75.29       59.80      6.30 o 
   4  12   3      596.45      577.27     15.48 o 
   5  12   3        2.41        3.33      2.82 o 
   6  12   3       78.69       68.54      7.44 o 
   7  12   3       22.13        8.15      3.73 o 
   8  12   3       10.99       11.63      3.66 o 
   9  12   3       11.18        7.95      3.74 o 
  10  12   3       37.25       32.51      5.44 o 
  11  12   3      385.60      411.18     13.04 o 
  12  12   3       27.78       20.13      4.87 o 
 -12  13   3        2.01        0.28      3.03 o 
 -11  13   3       80.43       86.72      5.53 o 
 -10  13   3       59.13       47.97      4.37 o 
  -9  13   3      337.59      311.31      8.57 o 
  -8  13   3       97.17      118.79      5.60 o 
  -7  13   3      110.42      118.56      6.07 o 
  -6  13   3        5.46        2.35      2.57 o 
  -5  13   3       93.35       87.81      6.37 o 
  -4  13   3      106.42      110.32      6.71 o 
  -3  13   3      171.95      205.70     10.53 o 
  -2  13   3      136.35      129.88      5.52 o 
  -1  13   3        0.26        7.45      2.12 o 
   0  13   3       19.23       29.44      2.48 o 
   1  13   3      241.00      234.47      5.64 o 
   2  13   3      981.37      982.47     23.11 o 
   3  13   3     2182.68     2133.01     28.91 o 
   4  13   3      158.47      161.90      6.76 o 
   5  13   3      287.07      282.57     14.16 o 
   6  13   3      446.29      464.77     11.76 o 
   7  13   3        0.06       -1.43      2.95 o 
   8  13   3        0.08       -1.18      3.16 o 
   9  13   3      425.18      443.91     12.77 o 
  10  13   3       12.51        9.93      3.94 o 
  11  13   3       77.85       69.73      6.58 o 
 -11  14   3        0.53        1.84      2.97 o 
 -10  14   3       41.03       48.72      4.42 o 
  -9  14   3      131.17      150.37      6.34 o 
  -8  14   3      677.29      709.19     15.06 o 
  -7  14   3      134.60      138.35      8.18 o 
  -6  14   3       17.85        8.46      3.69 o 
  -5  14   3        0.18        4.20      3.35 o 
  -4  14   3      169.77      176.08     13.66 o 
  -3  14   3      480.37      487.34     13.82 o 
  -2  14   3      342.15      334.17      7.88 o 
  -1  14   3      330.62      367.94      7.72 o 
   0  14   3     1255.78     1238.04     14.61 o 
   1  14   3     1276.99     1179.50     12.81 o 
   2  14   3        1.84        2.24      2.15 o 
   3  14   3      118.65      113.64      5.77 o 
   4  14   3      639.74      686.19     14.11 o 
   5  14   3      562.87      565.69     13.05 o 
   6  14   3      612.38      599.19     13.84 o 
   7  14   3      228.89      254.44     12.95 o 
   8  14   3      454.01      449.49     12.69 o 
   9  14   3       32.09       39.24      5.30 o 
  10  14   3       10.68       20.15      5.04 o 
  11  14   3       77.29       74.89      6.97 o 
 -11  15   3      104.32       90.48      5.84 o 
 -10  15   3      590.29      615.47     14.86 o 
  -9  15   3       68.48       62.10      9.94 o 
  -8  15   3      109.43       99.77      6.22 o 
  -7  15   3      386.91      417.71     14.14 o 
  -6  15   3       99.42       71.99      6.53 o 
  -5  15   3      105.28       95.25      8.01 o 
  -4  15   3      849.81      832.25     20.07 o 
  -3  15   3     1812.20     1705.71     31.30 o 
  -2  15   3      559.60      465.23     10.55 o 
  -1  15   3      268.13      257.74      6.69 o 
   0  15   3      223.86      247.08      9.33 o 
   1  15   3      256.00      247.01      6.04 o 
   2  15   3      283.58      310.26      6.92 o 
   3  15   3      315.76      323.30     13.76 o 
   4  15   3       93.51       95.15      5.73 o 
   5  15   3       10.27       15.07      3.76 o 
   6  15   3       78.23       61.73      5.44 o 
   7  15   3      326.37      315.86     11.87 o 
   8  15   3      202.31      222.44      9.29 o 
   9  15   3      284.00      309.63     13.11 o 
  10  15   3      169.19      223.85     12.45 o 
 -10  16   3      440.82      404.86     16.76 o 
  -9  16   3      233.02      204.99      8.83 o 
  -8  16   3       33.81       43.87      6.12 o 
  -7  16   3      400.66      417.70     21.18 o 
  -6  16   3      243.45      224.19     12.25 o 
  -5  16   3       14.77       14.65      4.40 o 
  -4  16   3      392.34      383.97     19.19 o 
  -3  16   3      151.73      147.77      8.33 o 
  -2  16   3       90.31       63.96      8.41 o 
  -1  16   3       44.12       40.65      4.41 o 
   0  16   3        2.96       -1.45      2.64 o 
   1  16   3      114.45      107.47      4.44 o 
   2  16   3      123.22      138.46      5.20 o 
   3  16   3       49.21       51.82      5.27 o 
   4  16   3      801.82      776.53     23.82 o 
   5  16   3       96.07       90.88      6.60 o 
   6  16   3      207.66      205.22      8.64 o 
   7  16   3       30.65       30.53      4.81 o 
   8  16   3       48.75       57.48      7.54 o 
   9  16   3       17.06       13.57      4.47 o 
  -9  17   3       29.80       25.90      6.96 o 
  -8  17   3       67.29       85.34     14.63 o 
  -7  17   3      154.04      187.91     20.43 o 
  -6  17   3      440.33      355.35     13.27 o 
  -5  17   3       89.16       81.67      7.19 o 
  -4  17   3       47.98       44.30      5.87 o 
  -3  17   3      153.71      164.06      9.07 o 
  -2  17   3       77.21       81.49      6.93 o 
  -1  17   3      250.80      226.95     10.13 o 
   0  17   3       22.10       26.97      3.99 o 
   1  17   3       33.14       41.86      4.21 o 
   2  17   3       25.77       29.48      3.15 o 
   3  17   3       34.25       49.04      3.67 o 
   4  17   3      168.67      171.83      7.61 o 
   5  17   3        3.05        9.17      3.73 o 
   6  17   3        7.44        6.14      3.68 o 
   7  17   3      102.33      108.34      7.18 o 
   8  17   3        4.88       10.09      5.43 o 
  -8  18   3       36.42       24.95      5.75 o 
  -7  18   3       99.05      106.27      8.58 o 
  -6  18   3       28.28       38.68      6.05 o 
  -5  18   3       11.89        8.11      4.30 o 
  -4  18   3        0.15        0.23      3.76 o 
  -3  18   3        0.44       -1.04      3.45 o 
  -2  18   3       21.07       25.67      4.91 o 
  -1  18   3       65.72       63.01      7.89 o 
   0  18   3       40.97       34.43      4.26 o 
   1  18   3       31.90       30.95      3.67 o 
   2  18   3       24.60       28.38      3.21 o 
   3  18   3        4.03        3.90      2.46 o 
   4  18   3        0.23        0.16      2.36 o 
   5  18   3       63.08       64.99      5.86 o 
   6  18   3       92.53       88.92      6.60 o 
   7  18   3      402.85      476.32     13.85 o 
   8  18   3       17.78       17.81      4.89 o 
  -7  19   3        5.44       -0.77      4.12 o 
  -6  19   3       32.36       39.48      9.07 o 
  -5  19   3       54.93       75.79      7.45 o 
  -4  19   3       91.45       79.43      8.02 o 
  -3  19   3        3.65        3.72      4.10 o 
  -2  19   3        0.67        3.45      3.76 o 
  -1  19   3       59.39       48.66      6.62 o 
   0  19   3      216.92      225.33     10.79 o 
   1  19   3        1.31        5.16      3.37 o 
   2  19   3       73.27       78.92      5.08 o 
   3  19   3        6.88        3.17      2.56 o 
   4  19   3      196.55      217.48      6.93 o 
   5  19   3       15.75       19.16      4.36 o 
   6  19   3       80.16       85.61      5.83 o 
  -6  20   3       10.35        9.14      5.46 o 
  -5  20   3        9.27       14.06      7.16 o 
  -4  20   3        3.81        7.26      4.56 o 
  -3  20   3        1.47       -0.49      4.01 o 
  -2  20   3       66.58       63.58      7.00 o 
  -1  20   3       24.84       22.29      5.24 o 
   0  20   3       20.48       24.74      5.57 o 
   1  20   3        2.43        3.43      4.45 o 
   2  20   3       21.20       16.12      4.24 o 
   3  20   3        8.62        5.66      3.23 o 
   4  20   3        4.24        0.45      2.81 o 
   5  20   3      166.22      181.07      7.38 o 
  -4  21   3       13.77        1.04      4.48 o 
  -3  21   3       65.47       47.40      6.89 o 
  -2  21   3        0.73        2.49      8.10 o 
  -1  21   3        2.14        4.30      4.59 o 
   0  21   3      137.23      136.18      9.50 o 
   1  21   3        4.75       16.30      5.30 o 
   2  21   3       19.63       15.32      5.56 o 
   3  21   3        3.17        3.92      3.80 o 
 -14   0   4       10.99       26.26      8.33 o 
 -13   0   4      551.29      486.59     23.01 o 
 -12   0   4       44.39       37.85      8.00 o 
 -11   0   4       68.34       57.11      8.66 o 
 -10   0   4     1434.42     1534.65     41.51 o 
  -9   0   4     1370.42     1349.87     18.63 o 
  -8   0   4      398.68      352.76      7.31 o 
  -7   0   4      243.56      246.55      5.65 o 
  -6   0   4     2183.21     2564.06     36.79 o 
  -5   0   4      520.05      533.05     20.43 o 
  -4   0   4     9428.13    10403.23    131.80 o 
  -3   0   4     2241.31     2530.70     51.43 o 
  -2   0   4     1805.56     1936.98     40.04 o 
  -1   0   4      172.59      197.30      4.55 o 
   0   0   4     2460.16     2336.00     26.38 o 
   1   0   4     1901.64     2090.15     38.48 o 
   2   0   4     1416.34     1360.62     24.70 o 
   3   0   4      605.36      674.95     12.54 o 
   4   0   4      358.23      350.34     12.23 o 
   5   0   4      139.68      133.24      7.72 o 
   6   0   4     2183.46     2167.15     47.60 o 
   7   0   4     3912.35     3714.02     76.46 o 
   8   0   4     1377.10     1306.78     33.74 o 
   9   0   4        9.38        9.19      4.49 o 
  10   0   4        8.61        9.38     10.14 o 
  11   0   4      500.03      487.04     14.68 o 
  12   0   4      517.13      586.72     25.62 o 
  13   0   4       29.12       35.51      9.48 o 
  14   0   4       28.06       35.67     10.17 o 
 -14   1   4       24.05       42.09      9.56 o 
 -13   1   4        6.04       22.24      5.24 o 
 -12   1   4       33.91       71.14      7.02 o 
 -11   1   4       34.34       50.11      5.80 o 
 -10   1   4        0.43        2.11      3.39 o 
  -9   1   4        0.85        0.36      1.79 o 
  -8   1   4       91.65      132.79      3.14 o 
  -7   1   4        0.83        5.00      1.31 o 
  -6   1   4       61.79       55.20      2.52 o 
  -5   1   4     6682.35     7015.22     64.24 o 
  -4   1   4      181.32      219.86      8.29 o 
  -3   1   4     1298.45     1359.34     27.06 o 
  -2   1   4     1523.64     1610.58     21.18 o 
  -1   1   4     1419.92     1419.40     15.15 o 
   0   1   4     1777.75     1743.53     16.09 o 
   1   1   4      247.69      197.69      3.74 o 
   2   1   4     1249.78     1420.02     14.92 o 
   3   1   4     1656.73     1639.69     19.81 o 
   4   1   4        5.64        6.83      1.99 o 
   5   1   4       10.92       13.58      3.00 o 
   6   1   4      660.67      673.54     11.77 o 
   7   1   4        0.32        2.31      2.53 o 
   8   1   4     2245.58     2258.99     29.86 o 
   9   1   4      145.32      143.82      6.01 o 
  10   1   4      235.47      224.33      7.64 o 
  11   1   4       75.21       73.38      5.55 o 
  12   1   4        1.91        5.41      4.51 o 
  13   1   4      134.62      162.55     10.66 o 
  14   1   4       27.00       45.71      7.61 o 
 -14   2   4       45.27       62.53     10.84 o 
 -13   2   4        4.87        5.39      5.98 o 
 -12   2   4       77.09       61.34      6.53 o 
 -11   2   4      134.43      152.31      8.62 o 
 -10   2   4      268.70      232.85      7.54 o 
  -9   2   4       70.46       43.96      4.88 o 
  -8   2   4      424.64      513.03     20.42 o 
  -7   2   4       30.67       33.36      1.88 o 
  -6   2   4        0.03       -0.30      0.96 o 
  -5   2   4     3019.04     2932.45     33.43 o 
  -4   2   4      355.25      288.87      5.87 o 
  -3   2   4     5402.34     5434.15     58.40 o 
  -2   2   4       88.65      125.42      3.38 o 
  -1   2   4      596.90      620.26      8.03 o 
   0   2   4      179.23      104.23      2.74 o 
   1   2   4      314.77      228.70      3.35 o 
   2   2   4     3369.42     3317.18     31.75 o 
   3   2   4        4.23        5.46      1.08 o 
   4   2   4        8.61       12.16      1.93 o 
   5   2   4       83.14       95.19      4.02 o 
   6   2   4       31.87       38.90      5.05 o 
   7   2   4      180.79      158.87      6.84 o 
   8   2   4      749.97      759.72     12.09 o 
   9   2   4       13.66       14.81      2.64 o 
  10   2   4       12.25       17.93      3.74 o 
  11   2   4      154.00      169.26     11.70 o 
  12   2   4        0.30        1.72      3.39 o 
  13   2   4       72.36       66.58      7.93 o 
 -14   3   4      186.32      248.88     17.58 o 
 -13   3   4       28.12        9.11      6.39 o 
 -12   3   4       37.19       36.59      7.97 o 
 -11   3   4        1.26        3.50      2.69 o 
 -10   3   4      265.78      261.38      8.07 o 
  -9   3   4       14.63        9.43      2.26 o 
  -8   3   4      363.68      419.54      8.95 o 
  -7   3   4      286.24      258.65      5.86 o 
  -6   3   4      299.97      328.99      9.21 o 
  -5   3   4      585.37      685.26     11.29 o 
  -4   3   4       23.67       25.72      2.36 o 
  -3   3   4     1368.18     1295.22     13.14 o 
  -2   3   4       75.24       31.59      1.98 o 
  -1   3   4     3039.26     2997.37     29.14 o 
   0   3   4     1622.09     1629.50     16.86 o 
   1   3   4      398.09      542.89      5.51 o 
   2   3   4       44.45       51.28      2.63 o 
   3   3   4       48.22       46.74      2.86 o 
   4   3   4     1096.75     1159.76     13.09 o 
   5   3   4      375.42      391.47      8.14 o 
   6   3   4      502.66      523.16      8.86 o 
   7   3   4       30.57       32.33      3.54 o 
   8   3   4     1023.90     1059.46     36.05 o 
   9   3   4      410.19      458.22      9.32 o 
  10   3   4       47.42       29.79      4.12 o 
  11   3   4      347.69      398.87     11.28 o 
  12   3   4      329.37      317.41      9.14 o 
  13   3   4       89.07      107.28      7.22 o 
 -14   4   4       39.95       49.22      9.98 o 
 -13   4   4       11.74       13.13      6.91 o 
 -12   4   4       10.57       14.81      6.73 o 
 -11   4   4       11.01        4.72      2.72 o 
 -10   4   4        2.31       12.69      2.90 o 
  -9   4   4        3.89        8.79      2.34 o 
  -8   4   4      428.25      401.83      7.92 o 
  -7   4   4      178.31      194.52      5.29 o 
  -6   4   4      533.80      565.38     10.51 o 
  -5   4   4        1.40       -0.74      1.48 o 
  -4   4   4     1005.06     1110.65     12.00 o 
  -3   4   4      490.46      564.34      7.29 o 
  -2   4   4      595.44      580.41      6.82 o 
  -1   4   4      626.16      593.00      6.91 o 
   0   4   4      323.12      429.73      5.43 o 
   1   4   4      739.20      798.43      8.40 o 
   2   4   4      488.77      488.56      8.32 o 
   3   4   4       99.54      101.81      7.28 o 
   4   4   4      141.58      174.68      4.47 o 
   5   4   4       56.19       57.12      4.89 o 
   6   4   4      209.38      181.77      5.03 o 
   7   4   4        1.89        3.17      1.87 o 
   8   4   4      485.25      436.58      8.74 o 
   9   4   4       43.99       34.77      4.13 o 
  10   4   4        7.73        5.28      3.47 o 
  11   4   4       36.83       34.37      4.99 o 
  12   4   4        7.40        5.51      3.55 o 
  13   4   4       10.42       12.76      3.80 o 
 -14   5   4       18.27        9.06      6.95 o 
 -13   5   4       12.40       21.23      7.78 o 
 -12   5   4       16.97       37.16      5.42 o 
 -11   5   4      125.05      109.43      5.76 o 
 -10   5   4      141.69      126.29      5.86 o 
  -9   5   4      383.29      418.18      9.79 o 
  -8   5   4        1.00        2.64      2.24 o 
  -7   5   4      142.10      133.68      5.60 o 
  -6   5   4      172.40      180.24      4.32 o 
  -5   5   4      850.82      852.66     10.28 o 
  -4   5   4     1285.60     1318.49     13.80 o 
  -3   5   4     1018.09     1034.87     11.27 o 
  -2   5   4      323.47      240.94      4.38 o 
  -1   5   4     1169.24     1232.30     12.14 o 
   0   5   4      183.72      189.12      4.07 o 
   1   5   4     1000.61     1088.36     16.86 o 
   2   5   4      271.22      409.55      6.92 o 
   3   5   4      417.19      427.26      7.07 o 
   4   5   4      274.66      322.85      7.76 o 
   5   5   4     1541.77     1711.15     19.79 o 
   6   5   4      642.92      751.27     11.21 o 
   7   5   4      216.86      187.03      5.40 o 
   8   5   4       78.83       88.85      5.39 o 
   9   5   4      332.75      320.29      9.62 o 
  10   5   4        6.44        2.49      2.96 o 
  11   5   4      296.67      285.49      9.90 o 
  12   5   4       75.83       83.42      6.37 o 
  13   5   4       54.75       54.50      5.91 o 
 -14   6   4       18.86        7.86      7.04 o 
 -13   6   4       23.59       34.71      8.68 o 
 -12   6   4        3.14        2.96      3.89 o 
 -11   6   4       60.89       56.41      4.61 o 
 -10   6   4      903.23      929.21     16.58 o 
  -9   6   4      197.16      213.01     10.75 o 
  -8   6   4       55.90       42.52      3.24 o 
  -7   6   4       51.79       41.86      2.90 o 
  -6   6   4      956.38     1077.25     13.93 o 
  -5   6   4      205.10      203.72      5.23 o 
  -4   6   4     1450.67     1506.41     18.75 o 
  -3   6   4     1202.25     1209.43     14.49 o 
  -2   6   4     3848.48     3956.95     33.43 o 
  -1   6   4      177.51      169.46      3.37 o 
   0   6   4       90.87      105.56      3.21 o 
   1   6   4      588.21      539.98      7.97 o 
   2   6   4        0.42       -0.01      1.11 o 
   3   6   4        0.33       -0.40      1.96 o 
   4   6   4      722.93      769.16     10.76 o 
   5   6   4      472.49      449.87      7.88 o 
   6   6   4      246.38      264.57      6.10 o 
   7   6   4      159.15      113.03      8.17 o 
   8   6   4      135.96       95.21      6.04 o 
   9   6   4        2.14        4.90      3.13 o 
  10   6   4        0.42        0.65      2.88 o 
  11   6   4        4.94        5.65      3.34 o 
  12   6   4       43.43       38.73      5.51 o 
  13   6   4       17.74       13.97      4.40 o 
 -14   7   4       15.45        2.50      4.66 o 
 -13   7   4       63.30       69.51      7.42 o 
 -12   7   4        7.62       13.96      3.19 o 
 -11   7   4        0.74        1.80      2.56 o 
 -10   7   4       38.75       56.18      4.04 o 
  -9   7   4      224.17      246.62      8.91 o 
  -8   7   4       95.99       96.63      4.42 o 
  -7   7   4      605.66      584.09     12.34 o 
  -6   7   4        0.76        8.26      1.91 o 
  -5   7   4      340.13      375.83      7.00 o 
  -4   7   4      108.82      108.98      4.15 o 
  -3   7   4      118.81      119.98      3.05 o 
  -2   7   4      139.38      178.71      4.03 o 
  -1   7   4      123.68      144.73      3.92 o 
   0   7   4        3.53        5.05      1.42 o 
   1   7   4      259.79      278.47      5.52 o 
   2   7   4        5.80        1.68      1.79 o 
   3   7   4     1000.17      970.53     12.52 o 
   4   7   4      294.40      314.19      6.67 o 
   5   7   4       15.27       18.57      2.14 o 
   6   7   4      199.53      203.10      5.38 o 
   7   7   4      189.31      194.37      7.28 o 
   8   7   4       78.50       50.71      4.59 o 
   9   7   4       71.27       60.97      5.12 o 
  10   7   4        0.92        0.46      3.00 o 
  11   7   4        2.65        6.73      3.50 o 
  12   7   4        4.92        6.17      3.75 o 
  13   7   4        7.08        7.15      4.14 o 
 -13   8   4        1.31        3.64      2.96 o 
 -12   8   4      153.58      148.83      6.42 o 
 -11   8   4        0.66       -2.30      2.37 o 
 -10   8   4      338.11      291.58      7.85 o 
  -9   8   4        1.86        9.75      3.10 o 
  -8   8   4       33.31       41.24      3.40 o 
  -7   8   4       55.47       59.37      3.29 o 
  -6   8   4        2.41        3.26      1.80 o 
  -5   8   4     1039.44      987.01     13.15 o 
  -4   8   4       23.34       21.16      2.32 o 
  -3   8   4     1449.05     1542.43     15.32 o 
  -2   8   4       57.15       60.18      3.32 o 
  -1   8   4      180.48      170.61      4.00 o 
   0   8   4     1287.89     1253.69     14.66 o 
   1   8   4      541.61      605.60      9.02 o 
   2   8   4      794.73      667.25      9.91 o 
   3   8   4       97.82      123.91      3.92 o 
   4   8   4      816.88      916.45     12.41 o 
   5   8   4       79.04       82.87      3.70 o 
   6   8   4       31.54       33.16      3.81 o 
   7   8   4       49.05       60.85      4.74 o 
   8   8   4      390.62      410.11     11.03 o 
   9   8   4      397.23      334.93     10.36 o 
  10   8   4        0.01        0.40      3.10 o 
  11   8   4        1.21        4.18      3.34 o 
  12   8   4        2.91       -1.79      3.29 o 
 -13   9   4       77.06       89.19      5.84 o 
 -12   9   4       79.10       74.09      5.09 o 
 -11   9   4      112.54      100.26      5.37 o 
 -10   9   4      119.70      117.48      5.94 o 
  -9   9   4      100.43       92.95      4.78 o 
  -8   9   4        2.88        2.85      2.56 o 
  -7   9   4       25.57       21.02      3.19 o 
  -6   9   4       54.52       49.82      3.78 o 
  -5   9   4      671.60      691.42     10.53 o 
  -4   9   4      268.46      291.14      6.27 o 
  -3   9   4       12.37       12.36      1.83 o 
  -2   9   4       31.14       36.39      2.12 o 
  -1   9   4       24.56       30.48      2.12 o 
   0   9   4       55.26       59.87      3.47 o 
   1   9   4       71.09       90.32      3.82 o 
   2   9   4      185.50      177.22      4.98 o 
   3   9   4      333.59      325.01      6.43 o 
   4   9   4       10.98       10.01      1.91 o 
   5   9   4      329.84      317.09      8.70 o 
   6   9   4       30.17       30.30      3.89 o 
   7   9   4       20.80        7.85      3.15 o 
   8   9   4      201.00      130.78      9.78 o 
   9   9   4       20.73       10.81      3.78 o 
  10   9   4      168.88      143.44      7.61 o 
  11   9   4        9.17        7.64      3.75 o 
  12   9   4       53.93       45.45      5.67 o 
 -13  10   4      110.31      110.10      6.22 o 
 -12  10   4      127.67      132.79      6.30 o 
 -11  10   4       30.23       32.83      4.82 o 
 -10  10   4       45.74       50.48      8.04 o 
  -9  10   4        2.50        5.35      3.38 o 
  -8  10   4       13.14       11.93      3.22 o 
  -7  10   4       10.32        8.15      3.88 o 
  -6  10   4        1.66       -0.75      3.90 o 
  -5  10   4      173.36      149.11      4.71 o 
  -4  10   4      140.97      164.56      4.83 o 
  -3  10   4      483.48      530.50      9.43 o 
  -2  10   4       45.02       43.81      2.33 o 
  -1  10   4       10.78       10.52      1.63 o 
   0  10   4     1950.20     1857.68     20.63 o 
   1  10   4       16.44       26.59      2.50 o 
   2  10   4       26.59       33.10      2.71 o 
   3  10   4      132.81      151.84      4.58 o 
   4  10   4      601.61      618.58     12.38 o 
   5  10   4       35.08       31.98      3.82 o 
   6  10   4      385.20      320.75      9.37 o 
   7  10   4      713.44      597.17     16.06 o 
   8  10   4       38.52       26.95      6.47 o 
   9  10   4       43.25       34.77      4.59 o 
  10  10   4       17.18       16.27      5.94 o 
  11  10   4        3.78        1.04      3.60 o 
  12  10   4        5.90        2.69      3.85 o 
 -12  11   4      322.55      304.00      9.09 o 
 -11  11   4       13.83       11.51      3.24 o 
 -10  11   4       66.09       54.33      5.24 o 
  -9  11   4      153.89      148.10      7.76 o 
  -8  11   4      396.61      393.89     18.35 o 
  -7  11   4      240.39      209.60      7.48 o 
  -6  11   4      616.99      611.85     14.78 o 
  -5  11   4       86.31       94.85      6.54 o 
  -4  11   4      429.29      403.80      7.89 o 
  -3  11   4      803.53      731.62     12.94 o 
  -2  11   4      306.45      319.90      6.92 o 
  -1  11   4       40.79       51.90      3.23 o 
   0  11   4     3681.36     3483.47     35.31 o 
   1  11   4      611.15      610.93      9.85 o 
   2  11   4        4.09        3.96      2.06 o 
   3  11   4     2885.56     2859.65     35.93 o 
   4  11   4      106.88       81.58      4.97 o 
   5  11   4        1.36        0.91      2.65 o 
   6  11   4      458.18      473.83     11.70 o 
   7  11   4      679.34      647.99     14.43 o 
   8  11   4      131.82      125.95      6.99 o 
   9  11   4       45.17       38.81      4.96 o 
  10  11   4       98.94      108.26      7.14 o 
  11  11   4       13.87        6.39      3.92 o 
 -12  12   4      176.40      150.26      6.84 o 
 -11  12   4       93.01       90.73      6.33 o 
 -10  12   4       15.86       21.44      4.09 o 
  -9  12   4      298.86      259.84      9.83 o 
  -8  12   4      545.05      514.43     12.35 o 
  -7  12   4       47.30       45.80      4.37 o 
  -6  12   4      245.97      235.60      7.91 o 
  -5  12   4        1.49       -0.70      2.31 o 
  -4  12   4      405.81      382.21      8.98 o 
  -3  12   4      111.53      103.57      4.88 o 
  -2  12   4      155.65      145.31      4.58 o 
  -1  12   4        0.10        0.08      1.71 o 
   0  12   4       92.86       75.59      3.30 o 
   1  12   4     1163.15     1129.69     15.06 o 
   2  12   4      746.96      739.17     11.72 o 
   3  12   4     1574.54     1541.04     19.64 o 
   4  12   4      358.63      359.63      9.62 o 
   5  12   4      542.65      537.69     12.30 o 
   6  12   4        0.00        1.15      3.02 o 
   7  12   4        9.84        3.83      3.33 o 
   8  12   4       71.45       53.07      5.35 o 
   9  12   4        5.33        0.15      3.43 o 
  10  12   4        1.45       -0.86      3.38 o 
  11  12   4      178.73      171.50      9.21 o 
 -11  13   4       29.43       38.41      5.07 o 
 -10  13   4        0.80       -1.92      3.33 o 
  -9  13   4       43.42       71.84      5.61 o 
  -8  13   4        8.05        0.07      3.40 o 
  -7  13   4      157.43      178.54     12.16 o 
  -6  13   4       18.06       26.03      3.85 o 
  -5  13   4      192.22      196.70      7.28 o 
  -4  13   4        5.80        3.88      3.28 o 
  -3  13   4        0.03       -2.37      2.37 o 
  -2  13   4      225.76      249.38      7.47 o 
  -1  13   4      305.18      336.42      6.36 o 
   0  13   4       54.48       67.84      3.31 o 
   1  13   4     1388.28     1392.17     17.81 o 
   2  13   4       50.67       42.48      3.40 o 
   3  13   4        0.00        1.94      2.36 o 
   4  13   4     1315.95     1283.84     20.72 o 
   5  13   4      791.01      741.93     15.09 o 
   6  13   4       57.27       56.73      5.07 o 
   7  13   4      433.45      449.78     12.38 o 
   8  13   4      518.81      518.20     13.65 o 
   9  13   4      292.55      265.77     10.18 o 
  10  13   4        0.22        0.23      3.61 o 
  11  13   4       13.13       19.27      4.96 o 
 -11  14   4       23.26       25.24      4.67 o 
 -10  14   4       27.06       26.94      4.54 o 
  -9  14   4       47.03       52.93      5.19 o 
  -8  14   4      241.94      263.52      9.31 o 
  -7  14   4       85.25      104.36      6.23 o 
  -6  14   4      597.21      583.22     14.88 o 
  -5  14   4      662.99      643.93     17.17 o 
  -4  14   4      198.23      158.34      8.48 o 
  -3  14   4      170.73      163.36      9.48 o 
  -2  14   4      399.38      362.90      9.36 o 
  -1  14   4      530.27      489.59      9.23 o 
   0  14   4      205.84      198.78      5.31 o 
   1  14   4     1272.07     1290.06     15.55 o 
   2  14   4      482.15      443.26      9.15 o 
   3  14   4      149.82      146.63      7.54 o 
   4  14   4       70.07       70.99      5.22 o 
   5  14   4        1.29        5.82      3.19 o 
   6  14   4       10.18       12.49      3.76 o 
   7  14   4        1.46        7.37      3.87 o 
   8  14   4        9.25        8.77      3.85 o 
   9  14   4       21.48       14.03      4.53 o 
  10  14   4      118.11      128.54      9.65 o 
 -10  15   4        0.45        1.59      3.46 o 
  -9  15   4      192.11      185.05      8.37 o 
  -8  15   4      328.09      313.01     10.23 o 
  -7  15   4      118.10      107.34      8.08 o 
  -6  15   4      126.62      140.89      8.78 o 
  -5  15   4      407.27      381.72     13.37 o 
  -4  15   4        0.16        0.32      3.37 o 
  -3  15   4       77.47       70.42      6.38 o 
  -2  15   4      301.37      357.05      9.53 o 
  -1  15   4        4.21        6.40      2.92 o 
   0  15   4      218.77      227.87      5.78 o 
   1  15   4       20.94       23.50      2.72 o 
   2  15   4      190.33      211.75      6.58 o 
   3  15   4      252.50      265.50      7.43 o 
   4  15   4        1.21        0.98      2.92 o 
   5  15   4       42.01       38.05      4.69 o 
   6  15   4        1.46       -4.73      3.76 o 
   7  15   4       15.07       25.31      4.64 o 
   8  15   4       79.39      100.20      7.14 o 
   9  15   4      282.91      307.92     11.44 o 
 -10  16   4        9.01       10.81      4.23 o 
  -9  16   4      137.17      128.51      7.43 o 
  -8  16   4       49.28       46.30      7.88 o 
  -7  16   4       14.79       16.14      4.82 o 
  -6  16   4      107.27      121.16      8.40 o 
  -5  16   4      483.06      467.06     24.50 o 
  -4  16   4       13.26       11.10      4.16 o 
  -3  16   4       97.08       83.95      8.20 o 
  -2  16   4      194.60      146.39     10.90 o 
  -1  16   4        0.74       -0.69      3.35 o 
   0  16   4        2.53        4.94      3.12 o 
   1  16   4        1.00        2.75      2.19 o 
   2  16   4      256.94      243.45      6.48 o 
   3  16   4        1.18        2.08      3.03 o 
   4  16   4       59.46       47.87      4.95 o 
   5  16   4      116.98      131.81      7.12 o 
   6  16   4        1.79        4.07      3.90 o 
   7  16   4       19.75       29.96      4.98 o 
   8  16   4       74.26       75.23      6.58 o 
   9  16   4       73.47       71.41      6.88 o 
  -9  17   4      183.49      187.16     11.07 o 
  -8  17   4       18.93       27.72      5.74 o 
  -7  17   4        3.45        4.24      4.26 o 
  -6  17   4      110.88      113.66      8.51 o 
  -5  17   4       17.31        5.81      7.50 o 
  -4  17   4       45.02       41.74      5.90 o 
  -3  17   4       94.39       84.60      7.25 o 
  -2  17   4        1.25        1.66      5.39 o 
  -1  17   4       21.31       16.88      4.53 o 
   0  17   4       36.65       39.35      4.50 o 
   1  17   4      364.40      386.41      8.16 o 
   2  17   4        6.43        0.66      2.25 o 
   3  17   4       17.12       15.25      2.86 o 
   4  17   4       10.76        9.51      3.02 o 
   5  17   4       63.88       78.46      6.05 o 
   6  17   4       44.70       58.68      5.71 o 
   7  17   4      296.71      309.66     11.25 o 
   8  17   4       74.98       78.57      6.88 o 
  -8  18   4        3.87        1.14      4.42 o 
  -7  18   4       48.66       40.75      6.39 o 
  -6  18   4      127.53      132.41      9.38 o 
  -5  18   4        9.34        9.78      4.53 o 
  -4  18   4       63.06       55.94      6.76 o 
  -3  18   4       49.03       43.14      6.19 o 
  -2  18   4        3.27       -0.35      3.74 o 
  -1  18   4        3.34       -0.28      3.54 o 
   0  18   4       31.67       36.84      9.96 o 
   1  18   4       58.16       68.64      6.01 o 
   2  18   4       17.74       19.37      3.00 o 
   3  18   4       23.58       21.89      3.15 o 
   4  18   4        3.06       -0.76      2.45 o 
   5  18   4       15.30        9.24      3.37 o 
   6  18   4       90.76      103.19      7.17 o 
   7  18   4      116.13      151.13      8.58 o 
  -6  19   4       25.62       22.67      5.70 o 
  -5  19   4       20.47        9.86      4.93 o 
  -4  19   4        3.83        3.33      4.25 o 
  -3  19   4        2.62       -1.27      3.78 o 
  -2  19   4       44.96       53.79     10.93 o 
  -1  19   4        5.79        2.86      4.17 o 
   0  19   4       47.42       38.77      6.13 o 
   1  19   4        0.90        5.66      3.59 o 
   2  19   4       85.66       98.90      6.71 o 
   3  19   4       28.15       44.23      3.98 o 
   4  19   4       43.59       46.46      4.10 o 
   5  19   4      125.37      146.16      6.21 o 
   6  19   4        0.45       -2.69      3.15 o 
  -5  20   4       10.75        3.49      8.85 o 
  -4  20   4       48.74       58.74      7.33 o 
  -3  20   4       29.47       45.24      6.85 o 
  -2  20   4       53.05       39.51      6.57 o 
  -1  20   4        8.84       12.52      4.90 o 
   0  20   4       95.13      102.22      8.69 o 
   1  20   4      218.60      235.63     11.93 o 
   2  20   4        0.67       -0.44      3.68 o 
   3  20   4        2.92        1.95      3.06 o 
   4  20   4       45.49       45.29      4.63 o 
  -2  21   4        1.50        5.16      7.68 o 
  -1  21   4       12.50       13.66      5.93 o 
   0  21   4       52.08       61.04      7.63 o 
   1  21   4      110.83      148.03     10.37 o 
 -14   1   5      159.17      207.35     11.54 o 
 -13   1   5       46.68       26.49      5.75 o 
 -12   1   5      107.53      119.59      8.50 o 
 -11   1   5        2.36       -2.65      5.79 o 
 -10   1   5      222.27      216.80     10.11 o 
  -9   1   5      226.91      246.56     12.54 o 
  -8   1   5      229.15      214.78      6.54 o 
  -7   1   5      245.94      259.46      6.84 o 
  -6   1   5      342.83      405.42      8.66 o 
  -5   1   5      550.83      663.74     11.10 o 
  -4   1   5     3016.59     2954.62     29.09 o 
  -3   1   5      962.41     1001.30     17.88 o 
  -2   1   5      986.06      854.12     10.90 o 
  -1   1   5      108.93      121.43      2.77 o 
   0   1   5     1763.96     2004.29     16.77 o 
   1   1   5        2.52        0.19      1.09 o 
   2   1   5       85.48      117.59      3.13 o 
   3   1   5      283.37      288.29      4.97 o 
   4   1   5      264.75      231.83      4.47 o 
   5   1   5      166.22      184.76      6.88 o 
   6   1   5      216.97      201.13     15.18 o 
   7   1   5      110.72      113.68      6.20 o 
   8   1   5       25.31       33.22      4.22 o 
   9   1   5       12.47       20.30      3.49 o 
  10   1   5       98.22      115.43      6.15 o 
  11   1   5      319.71      308.40     12.95 o 
  12   1   5      212.49      200.80     15.65 o 
  13   1   5       15.96       27.14      6.90 o 
 -14   2   5      181.83      204.39     16.21 o 
 -13   2   5       73.95       87.23     10.87 o 
 -12   2   5      101.21       83.92      7.69 o 
 -11   2   5        5.93        5.42      4.06 o 
 -10   2   5       32.25       41.54      5.50 o 
  -9   2   5      236.52      211.34     12.33 o 
  -8   2   5      294.01      320.93      8.23 o 
  -7   2   5      120.42      124.70      5.12 o 
  -6   2   5      203.61      231.57      6.40 o 
  -5   2   5       45.49       45.29      2.21 o 
  -4   2   5      256.33      300.64      5.92 o 
  -3   2   5      404.51      440.40     11.57 o 
  -2   2   5      814.42      877.99     11.42 o 
  -1   2   5     2188.00     2268.22     23.23 o 
   0   2   5        7.72       17.28      1.41 o 
   1   2   5        6.77       18.27      2.86 o 
   2   2   5      100.84      107.18      4.43 o 
   3   2   5       95.50      105.29      2.87 o 
   4   2   5      121.31      104.88      3.95 o 
   5   2   5      331.47      302.48      8.85 o 
   6   2   5      661.45      624.01     21.75 o 
   7   2   5     1145.24     1143.79     21.79 o 
   8   2   5        5.59        8.93      3.18 o 
   9   2   5      395.36      424.48     13.72 o 
  10   2   5        0.02       -1.98      3.25 o 
  11   2   5      137.40      119.06      8.53 o 
  12   2   5      416.54      482.26     13.41 o 
  13   2   5       12.13        9.45      7.42 o 
 -14   3   5       24.58       15.61      7.85 o 
 -13   3   5       28.71       40.22      8.97 o 
 -12   3   5        4.60        5.95      4.97 o 
 -11   3   5       98.41       81.00      7.19 o 
 -10   3   5       28.30       18.25      6.45 o 
  -9   3   5        1.16       -0.83      2.16 o 
  -8   3   5        1.10       -0.31      1.61 o 
  -7   3   5        1.16        1.16      1.34 o 
  -6   3   5      193.99      236.23      8.59 o 
  -5   3   5      272.73      287.71      8.35 o 
  -4   3   5      493.20      511.31      6.02 o 
  -3   3   5       43.92       53.47      2.70 o 
  -2   3   5     1010.72     1201.18     14.15 o 
  -1   3   5       16.92        7.94      1.47 o 
   0   3   5      117.54      121.18      2.60 o 
   1   3   5     3979.02     4273.00     36.03 o 
   2   3   5     1067.86     1214.77     13.54 o 
   3   3   5      578.55      578.91      8.65 o 
   4   3   5     1718.03     1821.12     23.88 o 
   5   3   5      347.71      339.02      7.96 o 
   6   3   5      189.99      205.74      6.38 o 
   7   3   5        1.22        2.89      2.26 o 
   8   3   5       48.69       59.48      3.79 o 
   9   3   5      213.42      214.12      8.14 o 
  10   3   5       85.99       78.59      5.73 o 
  11   3   5       35.30       27.33      8.34 o 
  12   3   5        3.88        5.81      4.36 o 
  13   3   5      123.33      157.56     22.72 o 
 -14   4   5       16.13        1.78      6.96 o 
 -13   4   5      135.19      146.58     14.05 o 
 -12   4   5      187.20      199.51     14.97 o 
 -11   4   5      452.32      402.19     20.06 o 
 -10   4   5       13.57       27.50      3.65 o 
  -9   4   5      401.21      337.42     15.13 o 
  -8   4   5        0.18        1.80      3.54 o 
  -7   4   5       41.88       41.26      3.56 o 
  -6   4   5      244.98      276.62      6.37 o 
  -5   4   5        8.61        7.37      1.65 o 
  -4   4   5      179.23      170.10      6.12 o 
  -3   4   5      603.42      636.88      7.65 o 
  -2   4   5       62.10       84.83      3.18 o 
  -1   4   5        1.57        4.88      1.84 o 
   0   4   5      803.95      794.81     18.10 o 
   1   4   5     2240.19     2272.17     20.24 o 
   2   4   5      330.48      396.75      6.78 o 
   3   4   5      362.31      354.55      6.52 o 
   4   4   5      168.22      204.27      5.23 o 
   5   4   5       55.13       55.93      3.16 o 
   6   4   5       33.65       48.31      4.83 o 
   7   4   5      512.81      510.65     14.19 o 
   8   4   5        3.97        0.80      1.85 o 
   9   4   5      149.28      139.95      6.90 o 
  10   4   5        3.82        9.33      3.49 o 
  11   4   5       66.61       47.10      5.15 o 
  12   4   5      198.41      205.82     10.07 o 
  13   4   5        0.30       -1.79      3.74 o 
 -14   5   5       26.61       37.02      9.72 o 
 -13   5   5       65.28       57.87     10.24 o 
 -12   5   5      145.84      136.13     13.03 o 
 -11   5   5       85.75       84.87     10.65 o 
 -10   5   5       87.28      107.71      7.02 o 
  -9   5   5      120.15      156.94      7.82 o 
  -8   5   5        9.99        1.31      2.34 o 
  -7   5   5       62.07       54.30      3.00 o 
  -6   5   5       18.93       17.81      2.87 o 
  -5   5   5       30.95       40.49      2.48 o 
  -4   5   5      282.65      225.21      4.70 o 
  -3   5   5      111.83      100.99      2.41 o 
  -2   5   5      332.46      335.19      5.09 o 
  -1   5   5      243.04      253.69      4.50 o 
   0   5   5       67.81       68.47      3.14 o 
   1   5   5      579.40      671.03      7.16 o 
   2   5   5       21.51       16.02      1.73 o 
   3   5   5      148.52      160.77      3.98 o 
   4   5   5        8.89       10.31      1.93 o 
   5   5   5       78.28       68.51      4.03 o 
   6   5   5      312.29      326.63     10.41 o 
   7   5   5       96.95       90.10      4.31 o 
   8   5   5       99.35       88.12      6.98 o 
   9   5   5       30.68       23.69      4.02 o 
  10   5   5        3.94        2.37      3.07 o 
  11   5   5       10.30        4.24      3.47 o 
  12   5   5        0.31        3.34      4.29 o 
 -13   6   5        8.35        9.94      7.50 o 
 -12   6   5       25.24       27.67      8.31 o 
 -11   6   5       29.60       32.37      5.17 o 
 -10   6   5       17.38       11.33      3.59 o 
  -9   6   5       95.70       91.12      5.38 o 
  -8   6   5        8.69        7.03      2.24 o 
  -7   6   5        8.32       16.28      2.36 o 
  -6   6   5       13.11       15.60      2.33 o 
  -5   6   5      175.75      226.75      8.93 o 
  -4   6   5      298.18      282.58      6.10 o 
  -3   6   5      209.12      246.31      4.10 o 
  -2   6   5       26.76       42.01      2.46 o 
  -1   6   5        1.81        1.16      1.31 o 
   0   6   5       49.66       47.93      2.43 o 
   1   6   5      656.48      778.65      8.74 o 
   2   6   5      313.29      318.83      5.60 o 
   3   6   5      579.31      592.07      8.27 o 
   4   6   5        5.14        1.40      1.62 o 
   5   6   5       64.79       67.76      4.41 o 
   6   6   5       92.98       72.90      3.73 o 
   7   6   5      393.09      350.19     12.06 o 
   8   6   5       63.10       51.26      6.93 o 
   9   6   5      104.30       86.97      5.89 o 
  10   6   5        0.06       -1.54      3.06 o 
  11   6   5        6.82       11.77      3.85 o 
  12   6   5       25.17       48.39      5.67 o 
 -13   7   5       46.27       81.25      8.06 o 
 -12   7   5        3.28       -0.45      5.90 o 
 -11   7   5      548.96      511.33     12.82 o 
 -10   7   5       70.09       83.30      5.53 o 
  -9   7   5       17.26       13.77      3.34 o 
  -8   7   5      226.15      249.63      7.23 o 
  -7   7   5      112.75      100.25      4.28 o 
  -6   7   5      722.63      710.34     13.01 o 
  -5   7   5     1297.81     1348.29     16.87 o 
  -4   7   5      357.74      338.01      8.57 o 
  -3   7   5        0.02        0.04      1.51 o 
  -2   7   5      361.54      422.72      6.87 o 
  -1   7   5      271.47      331.61      5.80 o 
   0   7   5      599.03      727.37     10.01 o 
   1   7   5      536.83      541.34      8.53 o 
   2   7   5     1314.97     1351.01     14.54 o 
   3   7   5      139.51      132.55      3.80 o 
   4   7   5        9.84        5.45      1.69 o 
   5   7   5       13.74        7.46      2.02 o 
   6   7   5       10.50        6.21      2.01 o 
   7   7   5       99.79      103.03      5.88 o 
   8   7   5        0.09       -3.72      2.48 o 
   9   7   5      121.86      102.17      6.38 o 
  10   7   5        7.15        4.55      3.47 o 
  11   7   5       25.19       18.30      6.03 o 
  12   7   5        0.71        2.67      3.68 o 
 -13   8   5      262.10      250.19     12.25 o 
 -12   8   5      246.39      220.53     10.92 o 
 -11   8   5      113.69      104.42      9.29 o 
 -10   8   5     1425.56     1442.41     23.54 o 
  -9   8   5      437.67      418.38     10.87 o 
  -8   8   5      457.04      445.92     20.00 o 
  -7   8   5      816.49      850.82     12.77 o 
  -6   8   5      571.16      652.69     10.60 o 
  -5   8   5     1098.03     1017.93     13.95 o 
  -4   8   5       73.08       55.82      3.18 o 
  -3   8   5      127.85      111.53      4.17 o 
  -2   8   5      497.94      514.26      6.78 o 
  -1   8   5        1.20        0.64      1.34 o 
   0   8   5       36.88       51.21      2.71 o 
   1   8   5       26.74       27.08      2.35 o 
   2   8   5        8.41       10.02      1.75 o 
   3   8   5       32.68       20.86      3.08 o 
   4   8   5       17.57       24.52      2.44 o 
   5   8   5      114.13      127.27      6.03 o 
   6   8   5       11.19       11.76      3.19 o 
   7   8   5       41.19       42.69      4.49 o 
   8   8   5      228.89      175.38      7.75 o 
   9   8   5        0.53       -2.42      2.86 o 
  10   8   5        7.79       11.23      3.90 o 
  11   8   5      222.30      240.99     11.48 o 
  12   8   5      172.51      203.14     11.75 o 
 -13   9   5       18.08       13.91      5.38 o 
 -12   9   5      143.69       94.55      6.52 o 
 -11   9   5       24.96       43.38      6.19 o 
 -10   9   5      219.26      192.23     11.78 o 
  -9   9   5      230.12      216.12      8.03 o 
  -8   9   5       19.85       20.06      3.46 o 
  -7   9   5      362.60      356.20      9.59 o 
  -6   9   5      533.17      514.87      9.33 o 
  -5   9   5       45.75       42.03      3.08 o 
  -4   9   5      269.73      254.48      6.21 o 
  -3   9   5      503.04      488.76      8.79 o 
  -2   9   5      558.26      560.98      8.59 o 
  -1   9   5        1.88        2.25      1.49 o 
   0   9   5      638.75      647.92      9.66 o 
   1   9   5      112.51       97.18      3.89 o 
   2   9   5       29.90       26.17      2.56 o 
   3   9   5       21.64       12.09      1.95 o 
   4   9   5      457.23      431.38     10.33 o 
   5   9   5      270.47      215.18      7.55 o 
   6   9   5      106.89       92.48      5.66 o 
   7   9   5      458.09      433.74     12.23 o 
   8   9   5      913.13      832.33     17.12 o 
   9   9   5        2.41        5.24      3.32 o 
  10   9   5       23.89       20.62      4.45 o 
  11   9   5      168.38      179.84     13.66 o 
 -12  10   5      107.20       97.59      6.70 o 
 -11  10   5       86.30      138.15      7.50 o 
 -10  10   5        0.80       12.89      4.70 o 
  -9  10   5        0.03        1.97      2.94 o 
  -8  10   5       76.93       99.82      5.86 o 
  -7  10   5      481.06      467.37     13.79 o 
  -6  10   5      474.65      438.72      8.64 o 
  -5  10   5      149.94      162.97      5.42 o 
  -4  10   5       22.47       25.27      2.70 o 
  -3  10   5      861.38      829.67     12.41 o 
  -2  10   5      327.72      317.91      8.14 o 
  -1  10   5       61.52       67.10      3.12 o 
   0  10   5       38.82       15.93      2.24 o 
   1  10   5     1933.74     1894.00     21.76 o 
   2  10   5       37.26       25.54      2.73 o 
   3  10   5      338.19      324.17      6.49 o 
   4  10   5      396.18      318.98     10.11 o 
   5  10   5      109.98      103.69      5.67 o 
   6  10   5      134.05      118.75      9.22 o 
   7  10   5        3.70        2.50      3.03 o 
   8  10   5       46.83       36.59      6.22 o 
   9  10   5        7.08        1.36      3.34 o 
  10  10   5      168.99      180.02      8.90 o 
  11  10   5       10.17        7.37      4.21 o 
 -12  11   5        0.02        0.14      3.50 o 
 -11  11   5      258.27      274.84      9.94 o 
 -10  11   5      143.59      155.53      9.24 o 
  -9  11   5       68.98       97.85      8.01 o 
  -8  11   5      522.68      610.10     21.62 o 
  -7  11   5       23.06       18.03      3.57 o 
  -6  11   5      516.88      504.93     11.82 o 
  -5  11   5       10.55       11.95      2.44 o 
  -4  11   5      299.88      312.39      7.19 o 
  -3  11   5      562.94      498.38     10.67 o 
  -2  11   5      525.67      558.38     11.48 o 
  -1  11   5        0.72        2.01      1.77 o 
   0  11   5       33.35       36.44      4.69 o 
   1  11   5      685.93      759.80     14.28 o 
   2  11   5      827.69      748.89     11.86 o 
   3  11   5        5.32        1.60      1.79 o 
   4  11   5        1.53        1.44      2.29 o 
   5  11   5      210.15      203.07      7.80 o 
   6  11   5        1.57        0.06      3.00 o 
   7  11   5       96.94      101.58      6.34 o 
   8  11   5       87.92       83.14      6.11 o 
   9  11   5        4.80        5.11      3.68 o 
  10  11   5        2.66        2.88      3.57 o 
  11  11   5        3.81        1.66      3.99 o 
 -11  12   5       87.48       87.45      6.55 o 
 -10  12   5        6.29        3.87      4.95 o 
  -9  12   5      298.36      316.98     10.22 o 
  -8  12   5       72.03       68.80      5.33 o 
  -7  12   5        0.12        1.33      2.81 o 
  -6  12   5       39.67       45.98      5.07 o 
  -5  12   5        0.06       -1.28      2.48 o 
  -4  12   5       11.73       11.23      2.87 o 
  -3  12   5       49.67       49.21      3.98 o 
  -2  12   5      324.20      314.85      8.60 o 
  -1  12   5        1.65        2.37      2.53 o 
   0  12   5      421.36      402.10     11.18 o 
   1  12   5       17.18       19.08      2.96 o 
   2  12   5     3390.75     3426.67     37.94 o 
   3  12   5        0.00        2.34      2.29 o 
   4  12   5      342.78      358.28      8.51 o 
   5  12   5      823.49      789.00     16.22 o 
   6  12   5      471.90      518.49     14.72 o 
   7  12   5       45.28       40.91      4.90 o 
   8  12   5      192.14      148.54      7.86 o 
   9  12   5      131.83      139.35      7.91 o 
  10  12   5       12.90        7.52      6.30 o 
 -11  13   5      500.98      498.98     13.89 o 
 -10  13   5        0.24       -1.36      3.12 o 
  -9  13   5      295.90      302.43     12.87 o 
  -8  13   5       14.94       12.40      3.64 o 
  -7  13   5       27.61       24.29      4.66 o 
  -6  13   5       79.52       84.50      6.38 o 
  -5  13   5        3.87        2.52      2.67 o 
  -4  13   5      110.83      125.40     17.11 o 
  -3  13   5       36.89       29.83      3.55 o 
  -2  13   5        0.16       -0.96      2.37 o 
  -1  13   5      307.38      323.75      9.09 o 
   0  13   5     1178.64     1169.35     14.23 o 
   1  13   5        9.04        9.55      2.52 o 
   2  13   5      335.46      329.77      7.88 o 
   3  13   5      347.00      327.81      8.04 o 
   4  13   5       17.00       16.79      3.51 o 
   5  13   5      306.40      292.95     15.24 o 
   6  13   5      131.50      128.54      6.93 o 
   7  13   5       45.40       54.92      5.49 o 
   8  13   5      178.18      165.64     10.30 o 
   9  13   5      161.07      156.33     11.98 o 
  10  13   5       47.12       48.53      5.98 o 
 -10  14   5       81.06       91.59      6.66 o 
  -9  14   5        8.75        7.85      4.91 o 
  -8  14   5        4.36        4.91      3.42 o 
  -7  14   5      139.98      131.83      7.08 o 
  -6  14   5      128.79      147.08      7.12 o 
  -5  14   5      241.85      211.68     23.32 o 
  -4  14   5      222.67      204.29      9.65 o 
  -3  14   5      446.27      424.27     19.91 o 
  -2  14   5      369.92      361.88      9.74 o 
  -1  14   5      115.56      115.25      7.64 o 
   0  14   5      288.43      290.32      8.96 o 
   1  14   5      213.70      219.66      6.52 o 
   2  14   5      160.24      150.63      5.68 o 
   3  14   5        0.30        3.31      2.53 o 
   4  14   5      143.15      163.72      7.18 o 
   5  14   5      153.40      145.38      8.52 o 
   6  14   5       30.89       41.07      4.93 o 
   7  14   5      165.92      169.04     11.71 o 
   8  14   5      108.82      118.89      7.53 o 
   9  14   5        7.66        4.32      4.01 o 
 -10  15   5       31.86       15.21      4.41 o 
  -9  15   5       26.70       29.89      4.82 o 
  -8  15   5       79.20       85.46      6.36 o 
  -7  15   5       95.69       94.94      7.82 o 
  -6  15   5      128.05      117.55      8.35 o 
  -5  15   5      192.51      179.22      9.55 o 
  -4  15   5        1.17       -0.27      3.24 o 
  -3  15   5        0.24       -2.64      3.17 o 
  -2  15   5        4.93        2.25      2.80 o 
  -1  15   5        9.73       11.42      3.35 o 
   0  15   5      324.54      305.30      9.37 o 
   1  15   5      692.56      691.95     14.80 o 
   2  15   5       42.99       42.41      3.70 o 
   3  15   5      197.62      201.87      6.81 o 
   4  15   5       60.71       62.18      4.47 o 
   5  15   5       23.39       24.15      4.42 o 
   6  15   5        0.22        0.31      3.19 o 
   7  15   5       39.94       41.69      5.40 o 
   8  15   5       30.23       39.07      5.52 o 
  -9  16   5       31.52       20.56      4.39 o 
  -8  16   5        1.77        2.63      4.32 o 
  -7  16   5      195.81      149.85      9.73 o 
  -6  16   5       90.86       78.63      7.46 o 
  -5  16   5        0.42       -3.92      3.46 o 
  -4  16   5       17.86       18.65      4.92 o 
  -3  16   5      439.51      437.88     14.70 o 
  -2  16   5       14.09        9.28      4.20 o 
  -1  16   5       13.54       22.56      3.96 o 
   0  16   5        7.81        8.59      3.35 o 
   1  16   5       29.85       28.71      4.27 o 
   2  16   5       70.78       75.27      4.17 o 
   3  16   5      116.30      118.26      5.64 o 
   4  16   5       18.42       21.49      3.54 o 
   5  16   5        2.84        3.70      2.89 o 
   6  16   5      112.30       95.60      5.73 o 
   7  16   5        3.43        2.63      3.83 o 
   8  16   5      217.31      220.14      9.91 o 
  -8  17   5        0.09       -2.40      4.46 o 
  -7  17   5        0.83        2.25      4.26 o 
  -6  17   5       54.47       50.61      6.79 o 
  -5  17   5       21.13       24.74      6.32 o 
  -4  17   5      169.91      146.62      9.42 o 
  -3  17   5       10.36        8.87      5.98 o 
  -2  17   5        3.65       -0.73      3.68 o 
  -1  17   5       48.14       41.85      7.15 o 
   0  17   5       16.88       20.71      4.11 o 
   1  17   5       17.11       21.53      4.06 o 
   2  17   5      187.97      180.39      7.98 o 
   3  17   5        0.21       -2.19      2.62 o 
   4  17   5        2.98        0.92      3.14 o 
   5  17   5      193.58      248.36      8.85 o 
   6  17   5        6.44        5.27      3.32 o 
   7  17   5        2.72       12.78      4.66 o 
  -7  18   5      154.36      166.91     31.83 o 
  -6  18   5        0.84        4.26      6.09 o 
  -5  18   5        7.01        5.19      4.47 o 
  -4  18   5      400.13      402.19     21.11 o 
  -3  18   5       18.58       31.07      6.53 o 
  -2  18   5        3.16       -0.70      4.60 o 
  -1  18   5       50.96       58.36      6.89 o 
   0  18   5        4.24        5.93      4.09 o 
   1  18   5        0.64        4.88      4.49 o 
   2  18   5      196.81      224.64     10.24 o 
   3  18   5       18.27       25.75      4.82 o 
   4  18   5       13.03       20.21      3.77 o 
   5  18   5       42.34       64.50      9.27 o 
   6  18   5        0.00       -1.82      3.03 o 
  -5  19   5       10.21       16.36      5.20 o 
  -4  19   5       23.12       30.17      6.09 o 
  -3  19   5      331.71      384.17     15.16 o 
  -2  19   5       46.68       52.09      6.93 o 
  -1  19   5       71.49       68.82      7.44 o 
   0  19   5      225.63      274.31     19.40 o 
   1  19   5       87.29      121.74      7.36 o 
   2  19   5       10.81        8.05      7.76 o 
   3  19   5      439.88      483.85     13.66 o 
   4  19   5      199.36      229.25      7.35 o 
  -3  20   5        0.01        2.19      4.64 o 
  -2  20   5      383.79      380.25     30.64 o 
  -1  20   5        5.83        6.60      4.63 o 
   0  20   5       12.23       16.39      5.58 o 
   1  20   5       14.28       23.76      6.08 o 
   2  20   5      280.31      313.05     11.31 o 
 -13   0   6      106.95       89.58     11.81 o 
 -12   0   6        5.67       -1.56      5.65 o 
 -11   0   6       57.87       74.99     10.38 o 
 -10   0   6       26.40       30.94      7.71 o 
  -9   0   6       44.63       68.30      9.11 o 
  -8   0   6      622.89      552.41     21.53 o 
  -7   0   6     2237.03     2138.13     51.10 o 
  -6   0   6     2560.58     2538.99     37.46 o 
  -5   0   6      275.87      199.22     13.50 o 
  -4   0   6        7.89        4.37      2.01 o 
  -3   0   6      151.71      142.54      6.02 o 
  -2   0   6      378.35      409.08     11.59 o 
  -1   0   6      184.20      190.46      5.14 o 
   0   0   6      781.78      858.34     12.54 o 
   1   0   6     1954.21     1947.52     58.53 o 
   2   0   6      118.81      106.07      4.64 o 
   3   0   6       26.67       22.25      4.12 o 
   4   0   6     1565.51     1645.03     25.78 o 
   5   0   6      144.93      144.85      9.78 o 
   6   0   6     1632.92     1582.22     39.55 o 
   7   0   6     3317.91     3172.34     69.28 o 
   8   0   6     2893.30     2933.72     65.96 o 
   9   0   6      432.41      451.34     19.19 o 
  10   0   6       17.81       19.10      6.37 o 
  11   0   6      722.28      732.46     30.09 o 
  12   0   6       48.18       38.77     10.03 o 
 -13   1   6        0.06        4.21      4.77 o 
 -12   1   6        0.33        1.78      4.29 o 
 -11   1   6        3.26       -3.43      3.67 o 
 -10   1   6        1.37        5.96      4.20 o 
  -9   1   6      124.03      124.68      8.07 o 
  -8   1   6      274.67      312.05     12.84 o 
  -7   1   6      105.06       86.36      8.57 o 
  -6   1   6      744.75      722.31     13.02 o 
  -5   1   6     1353.04     1460.72     16.60 o 
  -4   1   6       63.35       64.70      3.46 o 
  -3   1   6      293.60      285.36      6.01 o 
  -2   1   6      272.86      358.54      5.79 o 
  -1   1   6        3.26        4.02      1.12 o 
   0   1   6      752.30      720.31      7.95 o 
   1   1   6      912.89      950.45     11.90 o 
   2   1   6      660.05      645.94     10.46 o 
   3   1   6        8.64        7.52      1.49 o 
   4   1   6       28.82       29.88      2.67 o 
   5   1   6     2834.55     2882.71     34.88 o 
   6   1   6      771.72      783.25     27.01 o 
   7   1   6      241.72      224.84      8.90 o 
   8   1   6       97.34       98.41      6.59 o 
   9   1   6       97.82      100.49     10.67 o 
  10   1   6       97.56      113.33      8.57 o 
  11   1   6       16.33       24.68      5.46 o 
  12   1   6        3.29        3.43      5.06 o 
 -13   2   6       47.36       54.26      7.16 o 
 -12   2   6      378.65      393.61     14.95 o 
 -11   2   6       38.25       43.71      6.33 o 
 -10   2   6       39.14       52.03      6.14 o 
  -9   2   6      202.36      169.62      9.08 o 
  -8   2   6      140.08      201.17     10.01 o 
  -7   2   6      170.93      187.01      6.33 o 
  -6   2   6       90.41       87.09      4.69 o 
  -5   2   6       46.32       63.77      4.83 o 
  -4   2   6      116.56      156.93      3.76 o 
  -3   2   6      266.15      245.62      5.57 o 
  -2   2   6      203.33      231.11      8.31 o 
  -1   2   6      197.26      220.82      3.93 o 
   0   2   6      497.81      491.04      6.03 o 
   1   2   6      249.09      212.69      4.63 o 
   2   2   6       31.13       46.69      4.38 o 
   3   2   6      410.61      400.51      9.55 o 
   4   2   6     1256.83     1167.08     16.86 o 
   5   2   6       57.78       54.67      3.47 o 
   6   2   6     1328.79     1356.80     24.92 o 
   7   2   6      309.72      280.49      9.84 o 
   8   2   6      124.73      136.99      9.72 o 
   9   2   6       85.51      101.62      5.83 o 
  10   2   6      157.33      181.41      9.93 o 
  11   2   6        0.02        3.42      4.23 o 
  12   2   6      169.37      181.08     11.53 o 
 -13   3   6       16.32        1.92      6.21 o 
 -12   3   6       28.59       41.22      6.28 o 
 -11   3   6      183.40      194.11     10.28 o 
 -10   3   6       39.42       29.59      5.44 o 
  -9   3   6      119.87      153.05      8.69 o 
  -8   3   6       74.97      103.03      5.30 o 
  -7   3   6       54.30       33.78      3.51 o 
  -6   3   6      581.10      571.69     14.04 o 
  -5   3   6      209.34      218.73      5.76 o 
  -4   3   6      630.00      661.99      8.99 o 
  -3   3   6      203.89      181.27      4.84 o 
  -2   3   6       81.04       71.31      3.10 o 
  -1   3   6        1.88        0.37      1.08 o 
   0   3   6      306.48      315.73      5.01 o 
   1   3   6     3594.68     3649.31     36.00 o 
   2   3   6       71.62       89.72      2.90 o 
   3   3   6      528.12      531.74      9.91 o 
   4   3   6      100.83       96.60      4.29 o 
   5   3   6       52.44       45.87      3.34 o 
   6   3   6      578.36      547.59     18.81 o 
   7   3   6      325.71      332.42     10.22 o 
   8   3   6        2.66       -0.04      2.48 o 
   9   3   6       93.33       96.90      8.76 o 
  10   3   6        0.00        0.95      3.75 o 
  11   3   6       11.57       14.10      8.59 o 
  12   3   6       89.98       69.90      7.85 o 
 -13   4   6       14.33       12.55      7.27 o 
 -12   4   6      118.23      117.24     12.59 o 
 -11   4   6       11.82       12.33      4.63 o 
 -10   4   6       27.26       46.87      6.71 o 
  -9   4   6      244.70      235.69     10.43 o 
  -8   4   6      113.22      120.63     15.85 o 
  -7   4   6       13.91       10.60      2.38 o 
  -6   4   6      854.84      897.46     14.99 o 
  -5   4   6        3.83        6.66      1.78 o 
  -4   4   6      115.48      140.91      4.01 o 
  -3   4   6       11.96       10.67      1.96 o 
  -2   4   6      128.39      120.57      3.89 o 
  -1   4   6       32.28       52.84      3.54 o 
   0   4   6       24.43       25.80      1.69 o 
   1   4   6      127.69      126.26      2.98 o 
   2   4   6       66.40       63.08      4.43 o 
   3   4   6      188.71      156.41      5.21 o 
   4   4   6      100.99       76.21      3.93 o 
   5   4   6      150.57      135.75      4.60 o 
   6   4   6       23.79       21.59      2.78 o 
   7   4   6      196.07      179.04      6.01 o 
   8   4   6        0.00        0.27      2.50 o 
   9   4   6       29.86       38.36      5.65 o 
  10   4   6      124.66      137.39      9.10 o 
  11   4   6      125.14      138.70      9.62 o 
  12   4   6        8.26        0.99      4.39 o 
 -13   5   6      166.56      195.89     16.88 o 
 -12   5   6        2.07       12.06      7.03 o 
 -11   5   6        0.39       -2.06      5.38 o 
 -10   5   6       33.59       29.20      7.72 o 
  -9   5   6        6.44        2.37      2.38 o 
  -8   5   6       76.71       81.61      3.90 o 
  -7   5   6      194.20      183.54      5.86 o 
  -6   5   6       42.56       46.85      2.94 o 
  -5   5   6       23.03       18.70      2.14 o 
  -4   5   6        0.72       -0.93      1.41 o 
  -3   5   6      106.18      116.48      4.11 o 
  -2   5   6       76.87       79.25      2.76 o 
  -1   5   6      209.29      219.44      6.41 o 
   0   5   6      192.46      168.54      3.47 o 
   1   5   6     1205.08     1243.45     15.39 o 
   2   5   6        0.21        1.19      1.60 o 
   3   5   6      339.73      355.80      7.10 o 
   4   5   6     1494.43     1384.29     15.53 o 
   5   5   6      111.22      127.14      4.15 o 
   6   5   6        0.12        1.42      2.01 o 
   7   5   6       12.13        5.59      2.39 o 
   8   5   6      628.96      617.67     14.11 o 
   9   5   6       33.90       33.81      4.56 o 
  10   5   6       29.50       31.54      4.88 o 
  11   5   6       37.00       43.15      6.46 o 
  12   5   6       48.08       56.79      7.47 o 
 -13   6   6       46.34       35.90      6.71 o 
 -12   6   6        0.49        0.78      7.79 o 
 -11   6   6        9.85       11.05      7.34 o 
 -10   6   6       18.51       13.00      4.37 o 
  -9   6   6       43.51       42.01      4.48 o 
  -8   6   6       50.49       38.12      3.36 o 
  -7   6   6      254.07      230.84      6.29 o 
  -6   6   6       28.04       33.90      2.79 o 
  -5   6   6       30.30       15.77      2.13 o 
  -4   6   6       16.46       13.05      2.00 o 
  -3   6   6       68.15       61.94      2.86 o 
  -2   6   6      118.11      129.59      4.59 o 
  -1   6   6      371.50      430.49      8.53 o 
   0   6   6       16.64        7.53      2.10 o 
   1   6   6      552.76      598.19      9.47 o 
   2   6   6       27.02       23.09      2.17 o 
   3   6   6        0.02        0.97      1.53 o 
   4   6   6      236.98      252.76      5.53 o 
   5   6   6       67.72       67.11      3.29 o 
   6   6   6       37.43       23.83      3.20 o 
   7   6   6      817.24      767.33     23.05 o 
   8   6   6       23.58       22.47      4.06 o 
   9   6   6        3.69        3.52      3.39 o 
  10   6   6        4.23        6.25      4.55 o 
  11   6   6        0.08        3.47      3.73 o 
 -13   7   6      234.37      201.66     11.48 o 
 -12   7   6      163.14      207.97     16.20 o 
 -11   7   6        5.48       -2.38      3.65 o 
 -10   7   6       28.15       39.93      4.52 o 
  -9   7   6       27.48       46.25      4.54 o 
  -8   7   6      124.05      114.72      4.89 o 
  -7   7   6      728.17      724.44     16.72 o 
  -6   7   6        8.51       11.84      2.44 o 
  -5   7   6      677.77      673.23     10.95 o 
  -4   7   6      944.69     1029.77     14.30 o 
  -3   7   6      376.21      335.00      7.13 o 
  -2   7   6     1118.17     1046.74     16.44 o 
  -1   7   6        2.23        6.90      2.07 o 
   0   7   6        0.03       -0.40      1.79 o 
   1   7   6     1384.50     1316.24     14.53 o 
   2   7   6        1.44        0.65      2.27 o 
   3   7   6        0.00       -0.91      1.50 o 
   4   7   6       62.76       64.94      3.56 o 
   5   7   6       92.56       78.64      4.18 o 
   6   7   6      109.39       85.86      5.42 o 
   7   7   6      217.85      203.88      8.04 o 
   8   7   6       41.44       37.90      6.21 o 
   9   7   6        7.55       11.53      4.26 o 
  10   7   6       87.86       91.08      6.73 o 
  11   7   6        6.26        8.16      5.03 o 
 -12   8   6       42.74       42.20      8.39 o 
 -11   8   6        6.40        2.37      4.25 o 
 -10   8   6      624.07      540.69     13.19 o 
  -9   8   6      193.72      226.97      8.36 o 
  -8   8   6      282.82      234.77     10.58 o 
  -7   8   6       26.23       30.29      3.12 o 
  -6   8   6      887.26      845.18     13.03 o 
  -5   8   6      772.45      712.47     11.55 o 
  -4   8   6       54.83       54.50      3.46 o 
  -3   8   6       19.11       25.79      2.71 o 
  -2   8   6        4.38        6.70      2.34 o 
  -1   8   6       18.43       22.99      2.62 o 
   0   8   6        2.27        5.02      1.82 o 
   1   8   6      127.62      113.28      4.23 o 
   2   8   6        7.79        4.82      1.75 o 
   3   8   6       26.09       21.91      2.24 o 
   4   8   6       68.89       66.61      3.24 o 
   5   8   6      406.03      389.23      7.36 o 
   6   8   6      782.11      640.77     13.96 o 
   7   8   6        9.37       13.67      3.68 o 
   8   8   6       63.63       62.95      5.52 o 
   9   8   6       32.11       27.47      4.60 o 
  10   8   6        3.63        3.93      3.61 o 
  11   8   6       14.54        4.34      4.05 o 
 -12   9   6      205.77      245.57     12.22 o 
 -11   9   6       11.20       17.37      4.16 o 
 -10   9   6      264.58      236.33      8.91 o 
  -9   9   6      581.65      626.51     14.22 o 
  -8   9   6       95.26       79.91      5.43 o 
  -7   9   6       15.28       13.13      3.78 o 
  -6   9   6       87.46       85.55      4.82 o 
  -5   9   6      430.89      432.26     14.79 o 
  -4   9   6       15.26        6.71      2.31 o 
  -3   9   6      918.46      899.76     13.36 o 
  -2   9   6      451.76      431.12     12.10 o 
  -1   9   6       24.95       20.22      2.73 o 
   0   9   6      171.46      147.32      5.50 o 
   1   9   6       91.03       86.44      5.53 o 
   2   9   6       49.93       29.53      3.95 o 
   3   9   6      331.44      333.13      6.51 o 
   4   9   6       38.14       38.96      3.32 o 
   5   9   6      573.79      470.01     10.96 o 
   6   9   6      111.96      109.12      8.96 o 
   7   9   6        0.21        1.18      3.61 o 
   8   9   6       39.41       52.73      8.01 o 
   9   9   6        4.52        2.85      3.56 o 
  10   9   6        0.06        4.41      3.77 o 
  11   9   6        1.83        4.32      4.39 o 
 -12  10   6      114.63      127.68      9.58 o 
 -11  10   6       28.20       22.77      4.48 o 
 -10  10   6       59.13       50.71      5.22 o 
  -9  10   6      474.79      455.41     12.15 o 
  -8  10   6      746.84      766.79     22.37 o 
  -7  10   6        9.87       13.33      4.41 o 
  -6  10   6      263.83      250.16      6.79 o 
  -5  10   6     1656.64     1665.60     21.05 o 
  -4  10   6     1460.87     1397.53     18.44 o 
  -3  10   6        2.31        2.41      2.18 o 
  -2  10   6     1327.86     1241.52     19.51 o 
  -1  10   6     2686.03     2577.31     52.65 o 
   0  10   6       34.14       51.09      3.20 o 
   1  10   6       54.75       66.44      3.61 o 
   2  10   6      158.26      183.66      4.93 o 
   3  10   6      295.32      260.97     14.49 o 
   4  10   6      218.17      166.37      5.75 o 
   5  10   6        1.21       -1.67      2.23 o 
   6  10   6       34.10       25.38      4.48 o 
   7  10   6        6.33        7.09      3.40 o 
   8  10   6        9.96       11.52      3.77 o 
   9  10   6       55.19       58.93      5.77 o 
  10  10   6       92.47       94.23      7.16 o 
 -11  11   6       23.82       15.01      4.28 o 
 -10  11   6       39.60       35.11      9.57 o 
  -9  11   6      201.36      228.95     10.65 o 
  -8  11   6       24.61       23.51      5.36 o 
  -7  11   6      110.97      100.10      6.59 o 
  -6  11   6      356.51      339.57      9.93 o 
  -5  11   6       29.91       34.35      3.65 o 
  -4  11   6      323.68      342.26      7.99 o 
  -3  11   6      705.97      656.41     16.06 o 
  -2  11   6     1103.70      986.56     17.70 o 
  -1  11   6     1185.48     1185.21     23.50 o 
   0  11   6       31.20       31.77      3.46 o 
   1  11   6     2479.88     2331.06     26.97 o 
   2  11   6      352.77      315.11      6.48 o 
   3  11   6       30.17       34.00      5.53 o 
   4  11   6      415.75      377.33      9.30 o 
   5  11   6      153.59      163.29      6.14 o 
   6  11   6      843.58      781.24     16.32 o 
   7  11   6        3.77        1.20      3.20 o 
   8  11   6       25.21       44.21      5.39 o 
   9  11   6      170.83      162.53      8.56 o 
  10  11   6        0.11        1.86      3.90 o 
 -11  12   6       39.92       38.75      5.24 o 
 -10  12   6      192.65      181.80      8.57 o 
  -9  12   6       26.66       27.64      4.46 o 
  -8  12   6        8.59        4.87      3.30 o 
  -7  12   6      263.11      241.64      8.81 o 
  -6  12   6       63.25       70.60      5.35 o 
  -5  12   6      185.01      175.46      8.16 o 
  -4  12   6       66.40       59.59      6.90 o 
  -3  12   6       59.51       81.07      5.09 o 
  -2  12   6     1538.21     1514.59     23.24 o 
  -1  12   6       37.41       46.97      4.33 o 
   0  12   6        0.93        9.81      3.80 o 
   1  12   6      410.74      415.24      8.56 o 
   2  12   6      202.65      218.76      6.51 o 
   3  12   6       71.63       77.63      4.47 o 
   4  12   6      173.94      187.69      6.45 o 
   5  12   6       61.73       67.53      5.05 o 
   6  12   6       47.36       47.39      4.26 o 
   7  12   6        4.54        7.35      3.76 o 
   8  12   6        9.19        8.42      3.78 o 
   9  12   6      182.73      179.69      9.05 o 
 -10  13   6      456.05      452.12     13.05 o 
  -9  13   6       59.39       56.72      5.68 o 
  -8  13   6       36.19       38.15      4.83 o 
  -7  13   6       74.66       75.60      5.84 o 
  -6  13   6       48.45       47.31      4.86 o 
  -5  13   6      177.84      171.81     11.95 o 
  -4  13   6       65.08       65.17      5.56 o 
  -3  13   6      291.28      269.52     15.97 o 
  -2  13   6      126.91      119.12      6.12 o 
  -1  13   6       28.79       26.16      3.80 o 
   0  13   6      104.68      102.81      8.66 o 
   1  13   6      166.67      174.43      8.88 o 
   2  13   6       45.02       38.73      4.34 o 
   3  13   6       55.07       61.99      4.15 o 
   4  13   6        4.89        3.34      2.60 o 
   5  13   6        0.47        4.44      3.14 o 
   6  13   6       23.46       21.86      3.59 o 
   7  13   6       50.32       74.67      9.24 o 
   8  13   6       24.91       14.33      4.27 o 
   9  13   6        9.05        5.91      4.06 o 
  -9  14   6        6.65       10.39      5.00 o 
  -8  14   6       52.75       41.35      8.71 o 
  -7  14   6        1.41       -0.95      3.00 o 
  -6  14   6        7.62        7.17      4.08 o 
  -5  14   6        0.49        2.05      3.66 o 
  -4  14   6        4.54        2.77      3.72 o 
  -3  14   6       41.50       33.66      4.09 o 
  -2  14   6      225.42      199.84      8.24 o 
  -1  14   6       34.93       28.98      4.04 o 
   0  14   6      285.19      264.89      8.88 o 
   1  14   6       50.27       55.71      6.00 o 
   2  14   6       42.94       51.15      3.96 o 
   3  14   6        0.63        1.90      2.54 o 
   4  14   6        0.73       -2.60      2.47 o 
   5  14   6       52.06       68.12      4.84 o 
   6  14   6       26.53       28.13      3.92 o 
   7  14   6       63.74       68.49      5.22 o 
   8  14   6       27.38       43.81      6.43 o 
  -9  15   6        0.06        1.94      3.62 o 
  -8  15   6        0.19        0.38      3.33 o 
  -7  15   6        0.60       -0.37      3.95 o 
  -6  15   6      103.50      105.01      8.41 o 
  -5  15   6       22.92       21.10      7.12 o 
  -4  15   6       13.57       20.68      4.89 o 
  -3  15   6      431.94      436.22     14.75 o 
  -2  15   6        0.66       -1.80      4.00 o 
  -1  15   6       39.60       30.93      4.35 o 
   0  15   6       29.72       31.71      4.44 o 
   1  15   6      288.72      291.20     11.82 o 
   2  15   6       15.33        8.35      4.40 o 
   3  15   6        0.55        3.25      2.68 o 
   4  15   6       69.92       82.27      5.16 o 
   5  15   6      191.63      186.63     10.22 o 
   6  15   6      121.02      139.92      6.68 o 
   7  15   6       16.89       18.06      3.96 o 
  -8  16   6       18.77       15.60      5.41 o 
  -7  16   6      194.77      189.16     18.30 o 
  -6  16   6        0.57       -4.66      3.71 o 
  -5  16   6       12.67        3.02      4.19 o 
  -4  16   6        2.86        0.44      4.41 o 
  -3  16   6      104.93       86.72     12.36 o 
  -2  16   6       19.66       15.65      4.87 o 
  -1  16   6        5.93        6.94      3.45 o 
   0  16   6      255.37      260.32      9.31 o 
   1  16   6      210.18      201.13      9.45 o 
   2  16   6        0.71        2.93      4.00 o 
   3  16   6       40.94       49.91      6.42 o 
   4  16   6      151.82      139.99      6.46 o 
   5  16   6       39.81       46.90      4.54 o 
   6  16   6      349.84      430.29     11.12 o 
  -7  17   6      177.53      220.17     11.95 o 
  -6  17   6      376.25      422.19     16.16 o 
  -5  17   6       12.53        1.98      4.46 o 
  -4  17   6        0.28       -3.37      3.73 o 
  -3  17   6       31.17       38.75      6.31 o 
  -2  17   6       42.58       45.82      9.43 o 
  -1  17   6       78.40       86.20      7.82 o 
   0  17   6        0.44        0.10      4.74 o 
   1  17   6        8.45        7.93      3.83 o 
   2  17   6        0.05       -2.37      3.23 o 
   3  17   6        0.02        0.12      4.60 o 
   4  17   6       56.15       50.31      7.16 o 
   5  17   6      294.42      368.19     10.26 o 
  -5  18   6      115.73      119.29      9.46 o 
  -4  18   6       26.75       18.51      5.44 o 
  -3  18   6        2.59       10.00      5.78 o 
  -2  18   6      190.36      221.44     11.53 o 
  -1  18   6      128.39      144.20     26.67 o 
   0  18   6        5.20       14.96      4.28 o 
   1  18   6      173.06      228.26     10.93 o 
   2  18   6       16.18       21.43      4.70 o 
   3  18   6      266.62      323.33     11.45 o 
   4  18   6       56.57       72.71      7.99 o 
  -3  19   6       25.93       19.06      5.81 o 
  -2  19   6       35.46       39.70      6.77 o 
  -1  19   6      305.09      323.13     14.29 o 
   0  19   6       10.22       11.61      5.31 o 
   1  19   6       49.63       57.58      6.03 o 
   2  19   6       34.24       29.07      5.61 o 
 -13   1   7        8.35        1.95      6.50 o 
 -12   1   7        9.56       19.67      5.71 o 
 -11   1   7        2.80       14.41      5.10 o 
 -10   1   7      121.58      153.98      9.49 o 
  -9   1   7      260.87      211.03     12.65 o 
  -8   1   7      181.71      227.03     10.34 o 
  -7   1   7      302.33      337.23     11.80 o 
  -6   1   7       25.64       27.41      4.43 o 
  -5   1   7      312.20      297.96      8.06 o 
  -4   1   7        3.39        0.60      1.87 o 
  -3   1   7      224.85      248.70      5.30 o 
  -2   1   7      212.86      219.13      4.40 o 
  -1   1   7        9.41       12.52      1.52 o 
   0   1   7        0.07        2.05      1.17 o 
   1   1   7        9.71       10.97      2.42 o 
   2   1   7     1460.27     1470.41     20.41 o 
   3   1   7       22.40       25.14      2.77 o 
   4   1   7      238.57      219.04     14.95 o 
   5   1   7     3587.44     3414.39     52.08 o 
   6   1   7      362.01      369.66     11.61 o 
   7   1   7      426.42      397.03     12.33 o 
   8   1   7      259.38      279.27     10.61 o 
   9   1   7     1067.58     1035.26     23.12 o 
  10   1   7      410.22      416.98     14.87 o 
  11   1   7      102.86       98.23     12.94 o 
 -13   2   7       22.63       31.67      6.74 o 
 -12   2   7      190.18      187.03     22.22 o 
 -11   2   7       23.60       23.31      6.61 o 
 -10   2   7        0.14        1.03      3.94 o 
  -9   2   7      238.02      217.51     10.54 o 
  -8   2   7       17.43       14.54      4.41 o 
  -7   2   7      245.19      235.50      9.92 o 
  -6   2   7        0.81        4.31      2.10 o 
  -5   2   7      462.86      482.24      7.88 o 
  -4   2   7      798.37      781.20     11.88 o 
  -3   2   7      630.91      657.07     10.38 o 
  -2   2   7      169.83      168.18      3.88 o 
  -1   2   7       84.15       83.67      2.77 o 
   0   2   7      157.66      136.72      3.59 o 
   1   2   7       64.42       68.87      3.46 o 
   2   2   7      209.78      208.49      6.16 o 
   3   2   7        7.22        4.10      2.10 o 
   4   2   7     1260.24     1218.14     18.15 o 
   5   2   7       38.22       32.18      4.31 o 
   6   2   7      543.74      510.41     16.03 o 
   7   2   7       21.72       19.37      4.10 o 
   8   2   7       87.96       89.51      6.63 o 
   9   2   7        7.97       14.23      3.61 o 
  10   2   7       55.28       55.21      6.75 o 
  11   2   7       92.30       92.74      8.58 o 
 -13   3   7       13.73        3.65      4.74 o 
 -12   3   7        5.61       10.97      5.26 o 
 -11   3   7       58.80       51.44      6.75 o 
 -10   3   7        5.66       15.12      5.04 o 
  -9   3   7      132.98      118.75      8.25 o 
  -8   3   7      168.14      190.32      9.52 o 
  -7   3   7      690.87      684.82     14.62 o 
  -6   3   7       29.36       30.17      2.67 o 
  -5   3   7      162.55      180.89      9.00 o 
  -4   3   7      459.53      474.69     10.77 o 
  -3   3   7       68.78       47.25      3.10 o 
  -2   3   7     1218.39     1278.60     14.08 o 
  -1   3   7      244.66      246.59      5.06 o 
   0   3   7      709.58      717.61      8.92 o 
   1   3   7      903.04      796.03     13.48 o 
   2   3   7      598.39      620.82     11.49 o 
   3   3   7        2.04        1.68      2.02 o 
   4   3   7      444.44      433.97      9.44 o 
   5   3   7        7.33        2.90      2.18 o 
   6   3   7      802.17      808.27     18.30 o 
   7   3   7       31.57       37.78      4.07 o 
   8   3   7        4.60        2.65      2.84 o 
   9   3   7      107.76      106.13     20.00 o 
  10   3   7       84.70      104.58      9.39 o 
  11   3   7       99.01      137.56      9.94 o 
 -12   4   7       20.85       24.16      8.40 o 
 -11   4   7      135.53      145.71     10.38 o 
 -10   4   7      309.85      261.95      9.59 o 
  -9   4   7       30.37       47.76      4.92 o 
  -8   4   7       19.08       15.23      3.02 o 
  -7   4   7      629.65      598.70     11.04 o 
  -6   4   7        1.67        1.93      1.97 o 
  -5   4   7      383.59      420.10      7.46 o 
  -4   4   7     1040.38     1052.08     12.85 o 
  -3   4   7      298.11      315.13      6.85 o 
  -2   4   7     2913.23     2910.09     30.63 o 
  -1   4   7       17.54       30.37      1.97 o 
   0   4   7       13.47       21.25      2.83 o 
   1   4   7       18.70       12.38      2.47 o 
   2   4   7      129.35      138.19      5.34 o 
   3   4   7        1.34        0.48      1.93 o 
   4   4   7       36.57       36.54      5.01 o 
   5   4   7       72.25       58.18      3.98 o 
   6   4   7       56.68       43.65      4.67 o 
   7   4   7       14.08       14.91      3.23 o 
   8   4   7      286.32      318.73     12.66 o 
   9   4   7      199.96      171.64     10.07 o 
  10   4   7       60.32       74.59      7.82 o 
  11   4   7       20.95       41.25      6.88 o 
 -12   5   7        0.00        5.49      4.49 o 
 -11   5   7        8.91        2.23      4.20 o 
 -10   5   7      182.55      217.65      8.80 o 
  -9   5   7      336.74      285.68      8.74 o 
  -8   5   7      238.63      294.30      9.18 o 
  -7   5   7      258.60      285.56      6.56 o 
  -6   5   7      202.27      180.33      5.20 o 
  -5   5   7      466.82      450.86      7.84 o 
  -4   5   7       40.56       33.22      2.62 o 
  -3   5   7      568.26      552.81      9.94 o 
  -2   5   7      385.67      343.21      7.01 o 
  -1   5   7      493.64      491.97      7.39 o 
   0   5   7      101.40      121.89      5.28 o 
   1   5   7      114.82       88.28      4.75 o 
   2   5   7      104.66       90.15      3.97 o 
   3   5   7       80.75       74.48      3.75 o 
   4   5   7       25.46       20.73      2.59 o 
   5   5   7      200.30      203.63      7.27 o 
   6   5   7       27.99       32.68      4.04 o 
   7   5   7       36.65       34.56      4.82 o 
   8   5   7       17.50       18.33      5.03 o 
   9   5   7       97.05      109.91      9.17 o 
  10   5   7       35.66       41.32      6.65 o 
  11   5   7        0.11        8.95      7.22 o 
 -12   6   7      302.59      334.93     25.15 o 
 -11   6   7        6.23        7.92      4.52 o 
 -10   6   7      162.08      164.87     14.74 o 
  -9   6   7      445.76      427.28     11.20 o 
  -8   6   7        1.31       -1.93      2.24 o 
  -7   6   7      127.61      127.62      4.70 o 
  -6   6   7       14.79       10.04      2.22 o 
  -5   6   7        7.12        0.92      1.85 o 
  -4   6   7      327.66      324.40      6.51 o 
  -3   6   7      288.75      304.12      6.82 o 
  -2   6   7      537.90      510.49      8.83 o 
  -1   6   7      229.10      273.19      7.15 o 
   0   6   7       32.05       37.83      2.88 o 
   1   6   7      279.37      227.94      5.91 o 
   2   6   7       51.04       45.17      3.12 o 
   3   6   7       11.83       11.66      2.36 o 
   4   6   7      114.31       88.63      4.13 o 
   5   6   7        0.01       -0.11      1.95 o 
   6   6   7       67.22       65.00      4.02 o 
   7   6   7        3.46        5.43      2.97 o 
   8   6   7       96.67       90.51      7.69 o 
   9   6   7        8.24        7.69      6.71 o 
  10   6   7        1.22        2.50      4.45 o 
 -12   7   7      306.10      332.07     14.35 o 
 -11   7   7       16.16       -1.22      3.91 o 
 -10   7   7       75.09       97.64      9.46 o 
  -9   7   7      200.81      210.13     10.56 o 
  -8   7   7        1.68        0.77      2.31 o 
  -7   7   7        0.47        2.20      2.36 o 
  -6   7   7        0.02        3.38      2.27 o 
  -5   7   7       11.39       18.55      3.05 o 
  -4   7   7       55.71       49.89      3.44 o 
  -3   7   7      195.72      182.13      5.66 o 
  -2   7   7       90.28       98.42      5.03 o 
  -1   7   7       47.38       53.22      4.86 o 
   0   7   7       60.11       51.16      3.72 o 
   1   7   7      402.64      350.80      7.44 o 
   2   7   7       25.61       31.77      2.87 o 
   3   7   7       47.28       47.62      2.94 o 
   4   7   7      521.80      498.75      8.51 o 
   5   7   7       40.66       31.32      2.77 o 
   6   7   7      124.68      115.03      5.34 o 
   7   7   7       33.28       29.58      3.61 o 
   8   7   7       96.74      120.39      7.80 o 
   9   7   7        2.73        2.18      3.45 o 
  10   7   7       19.80       17.35     11.69 o 
 -12   8   7      131.33      132.77     16.23 o 
 -11   8   7       49.53       38.45      6.53 o 
 -10   8   7       49.68       55.12      6.77 o 
  -9   8   7       42.16       57.18      5.17 o 
  -8   8   7       13.57        6.55      3.89 o 
  -7   8   7       43.70       40.89      3.54 o 
  -6   8   7      274.02      242.60      7.07 o 
  -5   8   7        0.04        1.82      2.24 o 
  -4   8   7       86.68       69.83      4.01 o 
  -3   8   7       92.52       82.29      6.34 o 
  -2   8   7      143.28      177.15     17.32 o 
  -1   8   7       54.59       49.45      4.94 o 
   0   8   7      192.80      222.41      6.82 o 
   1   8   7      113.92      145.48      6.97 o 
   2   8   7       35.38       34.37      2.68 o 
   3   8   7      220.51      212.68      6.48 o 
   4   8   7      187.60      181.56      5.21 o 
   5   8   7      147.93      138.46      5.65 o 
   6   8   7      309.41      341.26     14.70 o 
   7   8   7        7.02        4.00      2.72 o 
   8   8   7       12.32        8.90      3.88 o 
   9   8   7       93.39      115.83      7.44 o 
  10   8   7       12.79       16.93      4.75 o 
 -11   9   7       49.23       58.51      7.30 o 
 -10   9   7        2.07        1.59      4.09 o 
  -9   9   7       52.65       60.99      5.36 o 
  -8   9   7       28.90       19.40      3.84 o 
  -7   9   7        0.23        0.90      2.27 o 
  -6   9   7        4.94        2.65      2.31 o 
  -5   9   7      579.46      573.57     10.77 o 
  -4   9   7        0.42       -0.28      2.17 o 
  -3   9   7      142.39      148.77      5.39 o 
  -2   9   7       63.74       74.68      9.33 o 
  -1   9   7      117.22      114.96      6.88 o 
   0   9   7        0.63        2.36      2.95 o 
   1   9   7      228.75      220.20      5.36 o 
   2   9   7      290.70      306.87      6.48 o 
   3   9   7        1.99        0.19      1.79 o 
   4   9   7       49.34       47.23      4.04 o 
   5   9   7       47.77       39.12      3.74 o 
   6   9   7       21.53       16.34      3.17 o 
   7   9   7       25.96       27.99      6.21 o 
   8   9   7      122.49      118.65      5.99 o 
   9   9   7      412.10      433.40     13.23 o 
  10   9   7      166.28      212.57     14.58 o 
 -11  10   7       66.68       77.58      8.04 o 
 -10  10   7        4.01        0.54      3.25 o 
  -9  10   7       51.37       68.73      8.56 o 
  -8  10   7        8.36       18.33      4.28 o 
  -7  10   7        2.52        7.02      3.28 o 
  -6  10   7      117.27      130.43      6.24 o 
  -5  10   7       97.20       94.06      4.73 o 
  -4  10   7      323.26      324.37      7.99 o 
  -3  10   7       26.28       29.50      3.77 o 
  -2  10   7      170.53      125.04      8.28 o 
  -1  10   7      366.05      379.70     12.26 o 
   0  10   7        4.64       12.12      3.88 o 
   1  10   7      452.21      373.28      7.13 o 
   2  10   7     1455.39     1295.11     15.53 o 
   3  10   7      481.15      459.13      8.32 o 
   4  10   7        7.43        8.00      2.59 o 
   5  10   7      145.75      117.34      5.51 o 
   6  10   7      240.33      199.55      7.02 o 
   7  10   7        1.93       -0.38      3.41 o 
   8  10   7       42.72       42.44      4.46 o 
   9  10   7       78.92       88.90      7.16 o 
 -10  11   7       29.77       16.70      4.28 o 
  -9  11   7       34.16       43.34      5.05 o 
  -8  11   7       21.04       20.03      6.22 o 
  -7  11   7       74.88       47.71      5.91 o 
  -6  11   7      177.20      190.67      7.88 o 
  -5  11   7      115.77      108.43      5.27 o 
  -4  11   7       14.56       17.02      2.96 o 
  -3  11   7      130.46      109.87      9.69 o 
  -2  11   7        3.86        7.33      2.99 o 
  -1  11   7     1363.06     1178.46     54.57 o 
   0  11   7      744.88      729.73     18.00 o 
   1  11   7       91.95       98.91      7.85 o 
   2  11   7      192.44      132.48      4.70 o 
   3  11   7        1.35        2.84      2.40 o 
   4  11   7       57.61       58.32      4.22 o 
   5  11   7       10.96        9.71      5.61 o 
   6  11   7       10.43       16.11      3.36 o 
   7  11   7       13.70        9.79      3.25 o 
   8  11   7      179.11      184.37      9.63 o 
   9  11   7       32.19       42.00      6.03 o 
 -10  12   7        3.10        7.12      3.86 o 
  -9  12   7        0.08       -3.19      3.28 o 
  -8  12   7       20.23       15.65      3.99 o 
  -7  12   7        2.36       -4.02      2.68 o 
  -6  12   7       12.70       16.87      3.95 o 
  -5  12   7       94.30       81.61      7.58 o 
  -4  12   7       91.43       93.49      9.59 o 
  -3  12   7      239.59      251.24      8.49 o 
  -2  12   7      926.18      847.99     16.41 o 
  -1  12   7      389.57      382.90     35.59 o 
   0  12   7        1.58        3.04      3.58 o 
   1  12   7      239.22      234.06     16.41 o 
   2  12   7       60.71       50.25      3.69 o 
   3  12   7       91.15       89.63      4.90 o 
   4  12   7        5.77        9.04      2.85 o 
   5  12   7       86.06       75.38      5.66 o 
   6  12   7       35.09       42.22      4.38 o 
   7  12   7       17.53       11.91      3.43 o 
   8  12   7       19.31       17.22      3.90 o 
  -9  13   7        3.61        3.68      4.14 o 
  -8  13   7        7.16       12.33      3.82 o 
  -7  13   7        2.20        1.55      3.20 o 
  -6  13   7      155.21      139.89      8.06 o 
  -5  13   7      235.51      230.14     10.95 o 
  -4  13   7      257.75      267.54      8.90 o 
  -3  13   7      140.84      142.18      6.99 o 
  -2  13   7       22.07       11.00      3.56 o 
  -1  13   7       26.60       32.07      4.76 o 
   0  13   7      707.04      681.80     17.99 o 
   1  13   7       51.34       56.23      6.25 o 
   2  13   7       82.78       71.59     15.19 o 
   3  13   7       11.44        7.28      2.82 o 
   4  13   7      211.61      204.74      7.10 o 
   5  13   7       46.99       42.94      4.24 o 
   6  13   7       91.43       92.17      5.58 o 
   7  13   7       57.29       60.52      5.13 o 
  -8  14   7      167.98      152.33      8.08 o 
  -7  14   7       20.31       29.56      4.76 o 
  -6  14   7       28.39       39.01      6.17 o 
  -5  14   7       52.50       37.77      6.05 o 
  -4  14   7       34.55       38.60      5.95 o 
  -3  14   7        7.94        7.50      4.01 o 
  -2  14   7      441.41      434.45     12.60 o 
  -1  14   7       76.59       68.99      5.60 o 
   0  14   7       73.05       73.07      8.84 o 
   1  14   7      117.39      120.72     13.48 o 
   2  14   7      104.64      114.85     10.72 o 
   3  14   7       77.19       60.47      6.74 o 
   4  14   7      115.19      141.35      6.67 o 
   5  14   7        4.06        7.46      3.13 o 
   6  14   7       78.40       92.54      5.78 o 
   7  14   7       27.97       22.25      4.10 o 
  -7  15   7      205.84      208.27     12.56 o 
  -6  15   7       12.80       12.43      5.05 o 
  -5  15   7       46.54       33.31      6.22 o 
  -4  15   7       86.31       83.61     13.62 o 
  -3  15   7       37.03       35.88      6.00 o 
  -2  15   7        7.68        9.45      3.67 o 
  -1  15   7       39.82       53.23      5.16 o 
   0  15   7       91.84      100.84      7.14 o 
   1  15   7       80.29       93.91      7.87 o 
   2  15   7      120.52      130.14      8.98 o 
   3  15   7       12.98       15.65      6.61 o 
   4  15   7       45.11       45.57      6.46 o 
   5  15   7       22.94       13.16      3.55 o 
   6  15   7      223.64      242.41      8.67 o 
  -6  16   7       46.06       23.64      5.87 o 
  -5  16   7        0.09       -3.85      5.20 o 
  -4  16   7       14.05       12.45      5.09 o 
  -3  16   7       17.08        7.39      4.66 o 
  -2  16   7       17.10       15.95      5.07 o 
  -1  16   7      189.72      210.11      8.80 o 
   0  16   7        0.59       -1.97      3.19 o 
   1  16   7        2.08        5.57      3.63 o 
   2  16   7      194.98      199.71     10.90 o 
   3  16   7       19.03        7.36      4.74 o 
   4  16   7      122.80      120.11      9.24 o 
   5  16   7      116.86      132.87      9.76 o 
  -5  17   7      120.94      127.07     11.56 o 
  -4  17   7      201.10      209.81     11.72 o 
  -3  17   7       45.29       48.84      6.94 o 
  -2  17   7       47.00       59.32      7.43 o 
  -1  17   7      118.66      107.54     10.49 o 
   0  17   7        0.11       -1.68      3.44 o 
   1  17   7        0.58        1.75      3.69 o 
   2  17   7       14.15       14.40      4.48 o 
   3  17   7        1.39        4.18      4.68 o 
  -3  18   7      129.07      120.60      9.76 o 
  -2  18   7      166.56      182.84     20.29 o 
  -1  18   7      275.12      277.65     13.36 o 
   0  18   7        5.26        1.97      4.01 o 
   1  18   7        0.01        5.83      3.98 o 
 -12   0   8       49.68       60.23     10.87 o 
 -11   0   8        9.09        3.63      6.92 o 
 -10   0   8       66.68       57.76     10.23 o 
  -9   0   8      208.74      197.13     14.61 o 
  -8   0   8      155.44      134.46     12.20 o 
  -7   0   8       60.93       60.07      8.64 o 
  -6   0   8        4.57        0.60      4.84 o 
  -5   0   8      631.78      601.19     12.47 o 
  -4   0   8        1.46        5.04      2.63 o 
  -3   0   8      252.74      233.64      7.10 o 
  -2   0   8       37.46       32.12      3.13 o 
  -1   0   8       45.14       38.78      3.29 o 
   0   0   8      107.71      106.25      9.26 o 
   1   0   8      271.30      281.60     13.88 o 
   2   0   8       46.20       36.75      6.28 o 
   3   0   8     3479.57     3526.79     76.18 o 
   4   0   8      682.35      682.56     23.58 o 
   5   0   8        7.88       11.66      5.22 o 
   6   0   8       13.67       26.88      6.11 o 
   7   0   8       38.76       35.22      6.99 o 
   8   0   8       61.16       53.51      8.51 o 
   9   0   8       31.15       42.33      8.41 o 
 -12   1   8        0.01        1.18      4.77 o 
 -11   1   8       25.53        7.36      4.67 o 
 -10   1   8      227.47      277.63     12.50 o 
  -9   1   8      368.64      372.41     13.86 o 
  -8   1   8      557.73      544.00     16.32 o 
  -7   1   8      101.56       87.60      5.67 o 
  -6   1   8       93.72      117.25      5.21 o 
  -5   1   8        8.68       11.79      2.68 o 
  -4   1   8       58.41       54.42      3.36 o 
  -3   1   8        2.15        0.07      1.62 o 
  -2   1   8       12.59       16.63      1.93 o 
  -1   1   8        7.22        7.44      1.59 o 
   0   1   8       87.43       81.22      5.53 o 
   1   1   8      158.07      156.06      5.96 o 
   2   1   8       13.03       18.69      3.79 o 
   3   1   8       88.72       75.19      7.74 o 
   4   1   8      232.96      223.75      9.29 o 
   5   1   8      930.04      948.14     20.91 o 
   6   1   8      185.36      181.44     11.37 o 
   7   1   8       26.01       38.22      5.22 o 
   8   1   8       87.09       86.71     10.12 o 
   9   1   8      255.60      274.03     11.67 o 
  10   1   8        0.10        1.20      4.48 o 
 -12   2   8        3.37        3.68      4.99 o 
 -11   2   8        1.98       -2.18      4.24 o 
 -10   2   8      207.18      206.03     10.99 o 
  -9   2   8      122.97      102.14      8.10 o 
  -8   2   8       78.60       45.63      4.93 o 
  -7   2   8      183.80      155.62      8.21 o 
  -6   2   8      341.01      335.48      8.20 o 
  -5   2   8      118.88       99.61      4.75 o 
  -4   2   8       48.84       66.02      3.38 o 
  -3   2   8      553.33      585.14      8.21 o 
  -2   2   8     1282.05     1249.30     13.16 o 
  -1   2   8      316.57      332.32      5.58 o 
   0   2   8      416.66      455.87     10.04 o 
   1   2   8      248.95      264.83      9.69 o 
   2   2   8      356.53      321.27      8.22 o 
   3   2   8     1410.89     1398.12     26.38 o 
   4   2   8      207.04      225.67      9.26 o 
   5   2   8      268.57      245.28     10.82 o 
   6   2   8      190.89      199.01      9.11 o 
   7   2   8      110.15      113.08      9.74 o 
   8   2   8        7.73       13.17      4.29 o 
   9   2   8        1.77        7.60      4.61 o 
  10   2   8      170.62      207.16     26.78 o 
 -12   3   8       36.42       37.72      7.10 o 
 -11   3   8        7.62       12.33      4.17 o 
 -10   3   8        0.16        0.68      3.54 o 
  -9   3   8        0.12        6.19      3.02 o 
  -8   3   8        8.39       -0.71      2.60 o 
  -7   3   8      144.94      186.42      6.59 o 
  -6   3   8      430.84      496.85     10.65 o 
  -5   3   8     1131.60     1192.12     16.81 o 
  -4   3   8      175.56      163.01      4.75 o 
  -3   3   8       36.38       32.48      2.61 o 
  -2   3   8      854.44      988.51     11.31 o 
  -1   3   8     1342.36     1220.04     16.26 o 
   0   3   8       96.05       91.91      6.78 o 
   1   3   8      817.37      840.62     15.76 o 
   2   3   8     3794.47     3600.25     43.86 o 
   3   3   8        5.50       16.62      2.90 o 
   4   3   8      146.96      142.41     10.59 o 
   5   3   8      561.75      546.98     24.08 o 
   6   3   8       10.51       11.96      3.86 o 
   7   3   8       65.18       51.98      4.81 o 
   8   3   8      794.97      796.90     16.65 o 
   9   3   8       12.13       17.97      5.39 o 
  10   3   8      113.57      128.58      9.74 o 
 -12   4   8        1.63       -2.01      3.60 o 
 -11   4   8        4.63        3.58      3.68 o 
 -10   4   8      108.50      112.32      6.17 o 
  -9   4   8       33.82       39.84      4.11 o 
  -8   4   8      510.33      503.02     10.77 o 
  -7   4   8      293.95      291.18     10.83 o 
  -6   4   8      660.10      636.74     11.59 o 
  -5   4   8     1121.97     1098.58     19.87 o 
  -4   4   8       31.79       33.20      2.83 o 
  -3   4   8      201.36      177.84      7.85 o 
  -2   4   8     1068.05      992.11     15.49 o 
  -1   4   8      428.74      385.51      8.05 o 
   0   4   8       41.73       41.18      3.73 o 
   1   4   8      652.72      584.41     14.12 o 
   2   4   8        1.80        3.52      3.42 o 
   3   4   8      241.11      227.40      7.11 o 
   4   4   8      106.66      114.00      6.84 o 
   5   4   8        0.59       -1.93      2.63 o 
   6   4   8       89.75       77.93      5.27 o 
   7   4   8       39.31       32.13      4.15 o 
   8   4   8      106.24      109.41      8.47 o 
   9   4   8       35.63       27.88      6.00 o 
  10   4   8       72.02       76.66      9.48 o 
 -11   5   8       48.12       38.25      6.42 o 
 -10   5   8        0.36       -3.88      2.59 o 
  -9   5   8      376.47      391.44      9.74 o 
  -8   5   8      406.11      397.43     16.01 o 
  -7   5   8       28.85       29.78      3.60 o 
  -6   5   8       53.85       60.10      3.59 o 
  -5   5   8      450.88      452.76      8.23 o 
  -4   5   8      685.03      675.08     10.12 o 
  -3   5   8      224.05      202.68      5.88 o 
  -2   5   8       16.84       10.40      2.87 o 
  -1   5   8       82.51       90.33      5.06 o 
   0   5   8      122.87      106.20      7.47 o 
   1   5   8      242.00      228.07      7.25 o 
   2   5   8        0.65        0.80      2.87 o 
   3   5   8       22.02       25.11      2.87 o 
   4   5   8      510.28      465.48      9.35 o 
   5   5   8        4.05        9.29      2.99 o 
   6   5   8      480.61      451.25     11.47 o 
   7   5   8       41.55       45.05      6.10 o 
   8   5   8       14.76       17.39      5.12 o 
   9   5   8        3.00        8.20      5.91 o 
  10   5   8        4.93        6.82      5.01 o 
 -11   6   8       23.91       19.27      5.46 o 
 -10   6   8        5.16        4.40      9.32 o 
  -9   6   8       74.86       71.51      5.63 o 
  -8   6   8        2.28        2.29      2.74 o 
  -7   6   8       13.57       18.23      3.26 o 
  -6   6   8       68.34       82.02      4.00 o 
  -5   6   8      353.69      314.62      6.85 o 
  -4   6   8      107.08      127.15      4.54 o 
  -3   6   8      295.72      281.16      8.40 o 
  -2   6   8        9.10        7.12      2.72 o 
  -1   6   8      155.33      114.62      5.58 o 
   0   6   8        5.24        5.32      2.20 o 
   1   6   8       11.89       12.41      2.48 o 
   2   6   8      135.58      109.04      5.73 o 
   3   6   8      573.65      525.05     10.00 o 
   4   6   8       22.18       26.52      3.08 o 
   5   6   8       33.79       38.22      3.47 o 
   6   6   8      183.36      176.88      7.40 o 
   7   6   8        0.42       -3.57      3.65 o 
   8   6   8       13.41       14.73      5.07 o 
   9   6   8      180.65      190.15     11.45 o 
 -11   7   8       41.04       31.46      8.31 o 
 -10   7   8      143.57      163.26     10.28 o 
  -9   7   8       10.30        6.32      5.21 o 
  -8   7   8       92.93       88.50      5.80 o 
  -7   7   8       51.47       47.17      3.93 o 
  -6   7   8       62.55       68.14      5.80 o 
  -5   7   8        6.53        4.20      2.84 o 
  -4   7   8       57.17       61.39      4.05 o 
  -3   7   8      130.74      135.08      6.25 o 
  -2   7   8       33.50       45.11      5.17 o 
  -1   7   8      787.73      783.09     18.25 o 
   0   7   8        1.31        6.24      2.64 o 
   1   7   8       16.62       12.94      2.87 o 
   2   7   8      500.53      432.12      8.92 o 
   3   7   8      239.58      237.78      8.02 o 
   4   7   8      215.84      211.65      9.13 o 
   5   7   8      458.38      406.61      9.12 o 
   6   7   8      150.26      160.18      9.53 o 
   7   7   8      242.01      225.36     11.12 o 
   8   7   8        4.31        1.78      4.31 o 
   9   7   8       13.30       30.52      8.95 o 
 -11   8   8       80.17       74.06      8.16 o 
 -10   8   8        4.10        4.48      4.85 o 
  -9   8   8       84.54       87.04      8.02 o 
  -8   8   8       71.03       64.92      6.94 o 
  -7   8   8      422.32      393.55     17.90 o 
  -6   8   8      246.78      218.37      7.26 o 
  -5   8   8      112.09      107.15      5.05 o 
  -4   8   8      164.66      166.44      6.54 o 
  -3   8   8      240.57      225.86      6.73 o 
  -2   8   8      327.39      278.08     11.93 o 
  -1   8   8      264.40      286.02     10.59 o 
   0   8   8      188.06      202.08      7.26 o 
   1   8   8        0.63        2.91      2.48 o 
   2   8   8      319.18      341.30     13.16 o 
   3   8   8      129.65      132.67      7.55 o 
   4   8   8        1.06        0.12      2.04 o 
   5   8   8      106.76      112.21     10.85 o 
   6   8   8      470.09      452.55     11.96 o 
   7   8   8       27.49       34.07      5.97 o 
   8   8   8      227.99      252.00     12.33 o 
   9   8   8      171.13      134.01     12.19 o 
 -10   9   8        1.03        5.63      4.59 o 
  -9   9   8        2.14       -1.26      4.93 o 
  -8   9   8      332.96      313.26     10.24 o 
  -7   9   8       21.11       22.24      3.34 o 
  -6   9   8       82.59       76.20      4.70 o 
  -5   9   8       42.10       45.69      3.88 o 
  -4   9   8       27.37       29.21      3.39 o 
  -3   9   8        7.10        9.79      3.20 o 
  -2   9   8       86.52       82.76      6.48 o 
  -1   9   8        2.30        4.35      5.92 o 
   0   9   8        6.70        2.69      2.66 o 
   1   9   8        1.42       -0.04      2.45 o 
   2   9   8      193.22      163.71      5.72 o 
   3   9   8       42.01       37.48      3.79 o 
   4   9   8        2.76        3.79      2.83 o 
   5   9   8        0.08        2.72      2.54 o 
   6   9   8       17.23       21.57      5.87 o 
   7   9   8        3.43        0.88      3.49 o 
   8   9   8       82.69       77.54      8.00 o 
 -10  10   8       29.30       24.71      5.91 o 
  -9  10   8       11.06        6.51      4.36 o 
  -8  10   8        7.88        7.29      3.50 o 
  -7  10   8       32.13       25.81      4.24 o 
  -6  10   8        2.61        1.13      2.64 o 
  -5  10   8      174.96      185.72      8.40 o 
  -4  10   8      241.40      234.81      7.28 o 
  -3  10   8       66.74       65.57      5.08 o 
  -2  10   8        2.64        3.65      3.65 o 
  -1  10   8        0.72        5.01      3.69 o 
   0  10   8       30.40       24.11      6.51 o 
   1  10   8        0.69        3.56      2.77 o 
   2  10   8      159.83      159.20     10.55 o 
   3  10   8      233.34      201.51      5.79 o 
   4  10   8       83.43       77.88      5.83 o 
   5  10   8      233.32      243.82     13.22 o 
   6  10   8      131.53      114.06      8.15 o 
   7  10   8       14.14       18.83      3.93 o 
   8  10   8       46.01       50.53      5.97 o 
  -9  11   8       10.63        6.56      3.78 o 
  -8  11   8       71.39       66.87      7.30 o 
  -7  11   8       20.14       18.92      4.14 o 
  -6  11   8       94.28      101.53      6.49 o 
  -5  11   8      102.04       92.72      5.14 o 
  -4  11   8      262.84      263.87      9.04 o 
  -3  11   8      226.75      247.14     17.10 o 
  -2  11   8       11.14       16.34      4.10 o 
  -1  11   8       75.61       61.45      7.45 o 
   0  11   8       59.29       48.03      9.74 o 
   1  11   8       76.81       79.09      5.21 o 
   2  11   8      118.25      116.51      8.59 o 
   3  11   8        0.03       -0.57      3.43 o 
   4  11   8       59.49       66.44      4.65 o 
   5  11   8      121.31      130.85      6.17 o 
   6  11   8       87.63       82.91      5.30 o 
   7  11   8      215.01      207.81     11.15 o 
  -8  12   8       17.08       12.11      4.19 o 
  -7  12   8        7.03        2.40      3.50 o 
  -6  12   8        0.75        4.64      3.46 o 
  -5  12   8      177.54      163.89      7.39 o 
  -4  12   8       21.15       18.09      3.99 o 
  -3  12   8       38.24       40.70      4.70 o 
  -2  12   8      150.86      159.57      7.36 o 
  -1  12   8      608.43      569.45     16.49 o 
   0  12   8        3.96        1.06      3.86 o 
   1  12   8       58.01       83.41      5.49 o 
   2  12   8       13.25        8.78      4.26 o 
   3  12   8       19.62       23.31      5.20 o 
   4  12   8      141.31      139.19      6.23 o 
   5  12   8        6.02        5.11      3.02 o 
   6  12   8        1.48        1.44      3.06 o 
   7  12   8      189.25      211.20      9.66 o 
  -8  13   8        7.31        1.84      3.58 o 
  -7  13   8        0.55        5.23      4.80 o 
  -6  13   8       30.40       31.40      6.07 o 
  -5  13   8        3.46        5.74      4.58 o 
  -4  13   8      317.34      288.44      9.79 o 
  -3  13   8      230.77      229.24      8.86 o 
  -2  13   8       25.33       26.48      4.36 o 
  -1  13   8      347.59      320.48     11.27 o 
   0  13   8       42.25       43.87      5.92 o 
   1  13   8        3.15        1.41      4.87 o 
   2  13   8        1.00        6.19      4.24 o 
   3  13   8       17.72       11.70      4.72 o 
   4  13   8       12.84       10.90      5.03 o 
   5  13   8       19.32       33.10      4.18 o 
   6  13   8       43.61       53.37      5.36 o 
  -7  14   8      105.28       92.21      8.70 o 
  -6  14   8       11.93       16.57      5.42 o 
  -5  14   8      184.45      202.88     11.17 o 
  -4  14   8        0.41       -0.07      4.28 o 
  -3  14   8       47.71       51.84     10.22 o 
  -2  14   8       30.44       19.64      4.16 o 
  -1  14   8        0.23       -2.30      3.12 o 
   0  14   8       37.96       35.83      5.81 o 
   1  14   8      297.96      311.83     12.75 o 
   2  14   8      197.43      193.32     10.46 o 
   3  14   8        2.84        6.86      4.50 o 
   4  14   8       99.67      127.06     17.26 o 
   5  14   8      177.00      211.35     11.72 o 
  -6  15   8       27.15       12.15      6.86 o 
  -5  15   8       40.34       42.94      6.96 o 
  -4  15   8       51.27       39.14      6.52 o 
  -3  15   8       21.37       30.33      6.34 o 
  -2  15   8        4.02        3.46      3.56 o 
  -1  15   8      199.04      195.36     15.50 o 
   0  15   8       35.46       38.41      5.17 o 
   1  15   8        3.05        4.03      4.22 o 
   2  15   8        7.86       13.12      4.98 o 
   3  15   8       16.41       14.09      5.34 o 
   4  15   8       60.23       73.49      8.06 o 
  -4  16   8      113.02      105.71      9.23 o 
  -3  16   8        4.62       -2.25      4.51 o 
  -2  16   8        0.04       -0.55      4.26 o 
  -1  16   8      173.89      162.18      8.43 o 
   0  16   8       20.15       14.61      4.33 o 
   1  16   8        2.91       -0.67      3.52 o 
   2  16   8      134.72      135.31     19.27 o 
 -11   1   9        0.68        5.75      4.96 o 
 -10   1   9        2.72        0.69      3.71 o 
  -9   1   9       98.17       98.74      6.83 o 
  -8   1   9       12.79       17.79      3.80 o 
  -7   1   9       56.99       55.42      4.38 o 
  -6   1   9       63.71       66.50      3.92 o 
  -5   1   9        5.08        5.50      2.08 o 
  -4   1   9      241.12      265.55     10.12 o 
  -3   1   9      536.76      517.95      7.97 o 
  -2   1   9      386.01      387.01      6.59 o 
  -1   1   9       40.75       35.09      3.04 o 
   0   1   9        4.81        5.08      3.28 o 
   1   1   9        3.07       -0.78      2.87 o 
   2   1   9      113.67      105.64      8.15 o 
   3   1   9      347.09      344.92     11.84 o 
   4   1   9       47.73       39.58      5.14 o 
   5   1   9        7.47       -0.10      3.16 o 
   6   1   9       16.04       17.04      6.45 o 
   7   1   9      170.15      181.97      9.61 o 
   8   1   9       68.30       73.75      7.15 o 
   9   1   9      196.90      189.90     14.72 o 
 -11   2   9      116.06       90.49      8.06 o 
 -10   2   9       18.69       18.51      3.83 o 
  -9   2   9      242.74      258.37      8.48 o 
  -8   2   9        0.23       -2.79      3.10 o 
  -7   2   9       93.18       97.96      5.32 o 
  -6   2   9       20.16       30.67      3.67 o 
  -5   2   9       71.89       55.44      3.29 o 
  -4   2   9       69.41       88.72      4.16 o 
  -3   2   9      119.51      112.75      3.90 o 
  -2   2   9      176.92      177.13      7.09 o 
  -1   2   9       28.98       22.81      2.85 o 
   0   2   9       86.81      100.67      5.32 o 
   1   2   9        0.17        0.02      2.97 o 
   2   2   9       49.80       53.51      6.21 o 
   3   2   9       87.29       73.20      6.18 o 
   4   2   9      126.03      107.99      7.21 o 
   5   2   9       48.51       48.23      5.54 o 
   6   2   9       53.16       64.51      6.21 o 
   7   2   9      181.47      187.77      9.61 o 
   8   2   9       61.10       62.27      6.59 o 
   9   2   9       67.28       82.69      8.29 o 
 -11   3   9       20.77       17.51      7.99 o 
 -10   3   9        1.13       -1.84      3.08 o 
  -9   3   9      229.00      216.48      7.73 o 
  -8   3   9      307.11      303.48      8.67 o 
  -7   3   9        8.10        8.06      3.05 o 
  -6   3   9       72.24       55.51      4.79 o 
  -5   3   9      457.22      453.73      8.63 o 
  -4   3   9       62.93       59.01      3.23 o 
  -3   3   9      208.33      199.97      6.34 o 
  -2   3   9      143.66      125.95      5.18 o 
  -1   3   9      357.43      355.63     13.05 o 
   0   3   9      245.80      226.40      7.52 o 
   1   3   9       24.98       30.37      4.58 o 
   2   3   9      688.75      678.94     25.29 o 
   3   3   9        3.89        3.63      3.28 o 
   4   3   9      165.73      159.20     11.18 o 
   5   3   9       82.87       93.35      6.90 o 
   6   3   9       21.61       33.66      5.22 o 
   7   3   9       98.48      105.54      7.01 o 
   8   3   9       15.70       25.44      5.76 o 
 -10   4   9        0.41       -3.05      3.01 o 
  -9   4   9        1.36        0.05      3.28 o 
  -8   4   9       63.47       60.35      5.03 o 
  -7   4   9       18.10       13.14      3.22 o 
  -6   4   9        0.43        2.10      2.60 o 
  -5   4   9      371.75      324.01     11.19 o 
  -4   4   9      133.02      157.19      6.08 o 
  -3   4   9      155.77      145.06      5.65 o 
  -2   4   9       15.94       16.85      2.78 o 
  -1   4   9        7.74       22.25      3.52 o 
   0   4   9        0.77        3.16      2.73 o 
   1   4   9      147.75      147.82      6.38 o 
   2   4   9       42.14       62.54      5.71 o 
   3   4   9        0.19        2.14      4.82 o 
   4   4   9      246.74      247.77     10.25 o 
   5   4   9        9.90       13.65      3.41 o 
   6   4   9       27.24       21.28      3.96 o 
   7   4   9      281.04      271.43     12.31 o 
   8   4   9        3.56        1.71      4.59 o 
 -10   5   9       14.53       13.30      3.68 o 
  -9   5   9      409.81      425.95     10.65 o 
  -8   5   9      376.70      407.64     11.12 o 
  -7   5   9       58.14       66.25      5.27 o 
  -6   5   9      239.67      233.16      7.26 o 
  -5   5   9      415.34      435.33      9.62 o 
  -4   5   9      997.29      919.82     14.49 o 
  -3   5   9      576.35      520.63     11.70 o 
  -2   5   9      727.37      689.21     14.65 o 
  -1   5   9      529.73      457.85     11.41 o 
   0   5   9       83.02       92.55      5.35 o 
   1   5   9       11.44       11.43      2.62 o 
   2   5   9      202.77      171.63      6.27 o 
   3   5   9       26.29       19.89      3.48 o 
   4   5   9        1.06       -0.45      2.71 o 
   5   5   9        6.47        6.08      2.98 o 
   6   5   9        0.18        1.36      3.00 o 
   7   5   9        5.74        5.70      4.45 o 
   8   5   9       24.12       37.09      6.61 o 
 -10   6   9       18.48       24.03      6.06 o 
  -9   6   9      233.58      252.11      9.61 o 
  -8   6   9      103.48       96.06      5.52 o 
  -7   6   9       51.70       52.14      4.36 o 
  -6   6   9        2.05       -3.06      2.37 o 
  -5   6   9       92.04       97.46      4.96 o 
  -4   6   9        1.79        3.04      3.12 o 
  -3   6   9        0.47       -2.62      2.65 o 
  -2   6   9      292.59      286.43      8.93 o 
  -1   6   9      206.37      167.20      8.24 o 
   0   6   9        1.91        0.30      2.65 o 
   1   6   9       81.51       84.21      6.91 o 
   2   6   9      596.57      532.90     10.44 o 
   3   6   9      206.38      186.73      6.30 o 
   4   6   9       54.27       58.90      5.05 o 
   5   6   9      151.75      153.57     12.05 o 
   6   6   9       26.03       17.63      5.19 o 
   7   6   9        3.31       -1.81      8.90 o 
   8   6   9      219.21      317.69     14.21 o 
 -10   7   9       23.99        8.99      5.05 o 
  -9   7   9      127.40      134.61      9.76 o 
  -8   7   9       17.94       19.36      4.26 o 
  -7   7   9       69.96       57.94      5.28 o 
  -6   7   9        2.32        4.89      3.27 o 
  -5   7   9       48.13       44.53      3.86 o 
  -4   7   9      283.81      282.33      7.81 o 
  -3   7   9       47.46       52.91      4.72 o 
  -2   7   9       26.20       37.80      4.30 o 
  -1   7   9        7.17        0.63      3.31 o 
   0   7   9       47.20       53.61      4.59 o 
   1   7   9      197.31      204.99      7.61 o 
   2   7   9      219.15      243.79      8.23 o 
   3   7   9        4.19        6.57      2.56 o 
   4   7   9        0.15        1.53      2.75 o 
   5   7   9       22.62       10.23      4.54 o 
   6   7   9        0.00       -0.69      3.76 o 
   7   7   9      281.94      280.13     12.86 o 
  -9   8   9        0.55        2.57      4.61 o 
  -8   8   9        0.00       -0.75      4.10 o 
  -7   8   9       21.39       15.41      4.92 o 
  -6   8   9        0.07        2.07      2.63 o 
  -5   8   9        0.06        3.80      2.91 o 
  -4   8   9      146.74      106.27      5.34 o 
  -3   8   9        3.98       -0.45      2.74 o 
  -2   8   9       54.44       47.13      5.66 o 
  -1   8   9       51.97       55.08      4.76 o 
   0   8   9       57.91       74.47      5.23 o 
   1   8   9      101.25       99.76      5.82 o 
   2   8   9       32.17       23.38      3.74 o 
   3   8   9       98.63      120.40      5.40 o 
   4   8   9       65.45       62.19      4.31 o 
   5   8   9        3.80        3.90      4.72 o 
   6   8   9      159.09      202.64     10.84 o 
   7   8   9       15.15       16.38      5.41 o 
  -9   9   9        0.52        3.06      4.40 o 
  -8   9   9       60.55       64.22      7.41 o 
  -7   9   9        7.29        9.90      3.67 o 
  -6   9   9        0.12       -3.16      2.48 o 
  -5   9   9        2.79       -0.28      2.80 o 
  -4   9   9        2.31        1.30      2.54 o 
  -3   9   9        1.29        0.16      4.56 o 
  -2   9   9       41.30       37.13      8.48 o 
  -1   9   9       77.52       82.28      5.52 o 
   0   9   9       36.34       37.60      4.35 o 
   1   9   9        3.06        0.24      2.80 o 
   2   9   9       21.37       26.37      3.96 o 
   3   9   9        1.80        2.01      2.79 o 
   4   9   9        0.08        3.00      3.15 o 
   5   9   9       32.08       30.79      5.78 o 
   6   9   9        0.13       -4.25      5.25 o 
   7   9   9       39.92       50.26      7.18 o 
  -8  10   9       32.65       31.07      6.27 o 
  -7  10   9       26.70       18.83      7.51 o 
  -6  10   9       10.35       12.04      3.24 o 
  -5  10   9        0.65        2.15      2.69 o 
  -4  10   9        9.22        4.47      3.29 o 
  -3  10   9      238.83      260.61      9.13 o 
  -2  10   9       22.70       23.00      5.03 o 
  -1  10   9       10.09        6.00      3.25 o 
   0  10   9      238.83      225.85     10.75 o 
   1  10   9       45.29       51.89      4.83 o 
   2  10   9        1.49        3.88      2.98 o 
   3  10   9        8.21        3.11      4.13 o 
   4  10   9       57.27       50.18      6.48 o 
   5  10   9        7.59        7.32      3.71 o 
   6  10   9       25.06       25.82      5.93 o 
  -7  11   9        0.52       -3.25      3.32 o 
  -6  11   9       35.71       49.48      5.40 o 
  -5  11   9        2.02       10.76      3.71 o 
  -4  11   9      254.08      236.02     10.19 o 
  -3  11   9      236.21      213.97     10.52 o 
  -2  11   9       13.91       10.64      5.62 o 
  -1  11   9        8.08        5.90      3.93 o 
   0  11   9      106.12       95.60      6.06 o 
   1  11   9        1.57       -1.72      3.03 o 
   2  11   9        1.53        8.34      3.28 o 
   3  11   9       66.57       66.30      6.94 o 
   4  11   9      145.10      135.33     15.71 o 
   5  11   9      135.49      137.78      7.62 o 
  -7  12   9       52.13       62.79      6.06 o 
  -6  12   9       97.96      129.00      7.60 o 
  -5  12   9       12.58        6.78      3.59 o 
  -4  12   9      181.31      206.21      8.79 o 
  -3  12   9      110.43       90.84     11.76 o 
  -2  12   9      719.23      710.06     16.05 o 
  -1  12   9       38.04       33.06      5.60 o 
   0  12   9        0.00       -0.91      3.16 o 
   1  12   9        8.16       13.19      3.61 o 
   2  12   9       61.21       72.34      7.45 o 
   3  12   9       21.18       37.27      6.12 o 
   4  12   9        6.38       14.03      6.88 o 
   5  12   9        2.62        2.49      4.47 o 
  -6  13   9        4.02        3.04      4.79 o 
  -5  13   9       44.53       53.94      8.17 o 
  -4  13   9      276.57      261.66     14.18 o 
  -3  13   9      304.43      315.97     10.80 o 
  -2  13   9       14.44       16.85      4.28 o 
  -1  13   9      192.41      224.31      9.18 o 
   0  13   9       15.93       10.15      3.77 o 
   1  13   9       15.05        9.42      6.89 o 
   2  13   9        4.64        4.97      4.39 o 
   3  13   9       21.18       15.79      5.45 o 
  -4  14   9        5.01        8.58      6.12 o 
  -3  14   9      161.20      149.57      8.13 o 
  -2  14   9        2.33        7.73      3.90 o 
  -1  14   9       52.25       49.48      5.58 o 
   0  14   9       25.56       30.17      5.96 o 
   1  14   9       10.13        7.46      6.33 o 
   2  14   9       13.12       21.86     14.05 o 
  -9   0  10      142.92      137.07      8.00 o 
  -8   0  10       57.59       67.05      7.71 o 
  -7   0  10       25.10       23.20      4.44 o 
  -6   0  10       64.25       87.83      5.92 o 
  -5   0  10        1.66        1.32      3.01 o 
  -4   0  10      185.24      157.40      6.79 o 
  -3   0  10      103.74      119.68     11.42 o 
  -2   0  10      247.87      259.28     15.19 o 
  -1   0  10       81.56       69.68      8.90 o 
   0   0  10      414.85      443.35     19.95 o 
   1   0  10      870.28      967.61     31.28 o 
   2   0  10      121.31      113.25     11.06 o 
   3   0  10      180.71      161.13     12.54 o 
   4   0  10      250.54      296.37     16.73 o 
   5   0  10      135.91      122.96     11.75 o 
   6   0  10       88.14       82.85     10.25 o 
   7   0  10        6.62       11.91      6.47 o 
  -9   1  10      235.37      232.85      8.43 o 
  -8   1  10        5.35        5.43      2.75 o 
  -7   1  10        0.16        2.35      2.36 o 
  -6   1  10       21.65       32.95      3.07 o 
  -5   1  10       24.39       18.46      2.66 o 
  -4   1  10        8.98       10.25      2.90 o 
  -3   1  10        0.22        0.91      2.41 o 
  -2   1  10      403.55      393.95     13.24 o 
  -1   1  10       80.72       71.18     14.18 o 
   0   1  10       68.50       72.14     16.77 o 
   1   1  10      884.52      888.74     21.09 o 
   2   1  10      126.13      108.97      7.53 o 
   3   1  10        6.46        8.43      3.96 o 
   4   1  10        8.29       14.28      4.27 o 
   5   1  10       22.38       23.78      4.99 o 
   6   1  10       10.41       12.03      7.95 o 
   7   1  10        4.76        8.27      8.86 o 
  -9   2  10       88.00       85.59      5.81 o 
  -8   2  10        3.00       -1.43      2.62 o 
  -7   2  10        0.16        1.32      2.35 o 
  -6   2  10        0.02       -0.06      2.15 o 
  -5   2  10        3.43        7.01      2.57 o 
  -4   2  10       32.16       45.05      4.16 o 
  -3   2  10      226.05      223.03      6.86 o 
  -2   2  10       46.25       46.44      4.83 o 
  -1   2  10       69.70       68.72      6.33 o 
   0   2  10      395.02      386.91     13.08 o 
   1   2  10        1.23        6.33      3.59 o 
   2   2  10      147.48      151.09      8.56 o 
   3   2  10        0.48        1.02      3.18 o 
   4   2  10       92.16       95.26      7.38 o 
   5   2  10      116.03      120.46     11.30 o 
   6   2  10        1.04        1.59      4.23 o 
   7   2  10       26.88       33.38      9.56 o 
  -9   3  10       81.40       58.11      5.10 o 
  -8   3  10       12.91       18.07      3.76 o 
  -7   3  10       37.29       51.65      4.08 o 
  -6   3  10       51.56       46.05      3.42 o 
  -5   3  10       25.14       25.03      3.59 o 
  -4   3  10       92.52       89.59      7.58 o 
  -3   3  10       52.95       61.87      4.29 o 
  -2   3  10       17.58       12.74      2.87 o 
  -1   3  10        1.22        0.94      3.31 o 
   0   3  10       50.20       51.86      5.88 o 
   1   3  10       62.54       71.74     13.50 o 
   2   3  10       85.09       91.97     11.35 o 
   3   3  10       27.31       32.77      5.21 o 
   4   3  10       29.39       33.42      5.34 o 
   5   3  10        1.32        0.82      6.51 o 
   6   3  10        0.67        0.31      5.24 o 
   7   3  10       35.17       48.76      5.42 o 
  -9   4  10       38.74       42.18      4.64 o 
  -8   4  10       66.44       61.12      5.34 o 
  -7   4  10      284.98      289.74      8.68 o 
  -6   4  10        0.25       -0.64      3.05 o 
  -5   4  10        8.70        7.10      3.02 o 
  -4   4  10      243.90      233.34      7.36 o 
  -3   4  10      108.86      108.71      9.91 o 
  -2   4  10        0.00       -2.58      2.64 o 
  -1   4  10      324.31      296.36      9.34 o 
   0   4  10      167.41      171.75      9.01 o 
   1   4  10       10.12       11.27      4.30 o 
   2   4  10      123.30      103.52     14.49 o 
   3   4  10       99.36      106.61     13.41 o 
   4   4  10      177.56      189.16      9.73 o 
   5   4  10       14.73       19.96      4.05 o 
   6   4  10       17.98       19.81      4.99 o 
  -8   5  10       27.94       27.48      4.19 o 
  -7   5  10       23.30       33.26      4.82 o 
  -6   5  10        1.01        1.28      3.34 o 
  -5   5  10       78.60       98.07      7.13 o 
  -4   5  10       16.46       17.88      3.35 o 
  -3   5  10       73.17       68.21      4.51 o 
  -2   5  10      165.83      190.68      7.81 o 
  -1   5  10       52.48       48.90      4.69 o 
   0   5  10       27.50       21.91      3.76 o 
   1   5  10       15.50       14.00      5.89 o 
   2   5  10       84.91       84.71      8.25 o 
   3   5  10       56.09       57.54      5.03 o 
   4   5  10       94.74       81.41      5.84 o 
   5   5  10       68.43       57.22      5.34 o 
   6   5  10      209.06      227.60     11.69 o 
  -8   6  10        0.15        3.80      3.76 o 
  -7   6  10        4.41        4.88      3.55 o 
  -6   6  10        8.45       11.45      3.81 o 
  -5   6  10        5.94        6.45      3.35 o 
  -4   6  10       16.35       38.79      3.97 o 
  -3   6  10       71.01       86.24      5.04 o 
  -2   6  10       29.60       33.73      6.99 o 
  -1   6  10       30.39       30.98      4.23 o 
   0   6  10       86.84      102.95      6.17 o 
   1   6  10        0.67        9.36      4.00 o 
   2   6  10       28.02       24.43      4.94 o 
   3   6  10        0.04        7.17      3.85 o 
   4   6  10        7.00        9.05      3.36 o 
   5   6  10       41.71       39.84      4.84 o 
   6   6  10      190.09      230.96     12.15 o 
  -8   7  10        5.58        4.77      3.84 o 
  -7   7  10       45.05       58.74      5.69 o 
  -6   7  10       25.21       26.06      6.43 o 
  -5   7  10        1.41        7.08      3.36 o 
  -4   7  10       19.20       27.87      3.67 o 
  -3   7  10        4.72       -0.48      3.11 o 
  -2   7  10       26.18       27.67      4.25 o 
  -1   7  10        6.29        8.63      3.38 o 
   0   7  10       44.62       44.17      6.32 o 
   1   7  10      227.99      270.03      9.48 o 
   2   7  10        1.38       -5.23      3.49 o 
   3   7  10      116.04      132.78     14.62 o 
   4   7  10       24.09       38.39      4.67 o 
   5   7  10      165.27      188.67     12.18 o 
  -7   8  10       32.83       23.97      5.43 o 
  -6   8  10       16.79       26.81      4.62 o 
  -5   8  10       20.60       20.96      4.23 o 
  -4   8  10      203.80      194.87      7.06 o 
  -3   8  10       88.71       91.77      6.52 o 
  -2   8  10      202.92      208.50     10.17 o 
  -1   8  10        0.01        3.35      3.20 o 
   0   8  10       39.40       31.20      4.47 o 
   1   8  10        9.23       17.48      3.84 o 
   2   8  10       25.30       19.36      3.86 o 
   3   8  10       35.00       45.36      5.84 o 
   4   8  10       10.31       10.82      6.20 o 
   5   8  10       18.27       19.34      8.28 o 
  -7   9  10      129.29      151.47      8.73 o 
  -6   9  10       71.41       55.51      9.40 o 
  -5   9  10       70.61       52.29      4.78 o 
  -4   9  10       28.12       37.49      4.81 o 
  -3   9  10        1.76       10.52      3.80 o 
  -2   9  10        9.14        4.18      3.29 o 
  -1   9  10       34.47       45.93      7.96 o 
   0   9  10        0.03        4.69      3.57 o 
   1   9  10      173.20      150.59      7.38 o 
   2   9  10        0.87        1.61      2.92 o 
   3   9  10       19.00       22.53      4.98 o 
   4   9  10      126.82      145.50     14.07 o 
  -6  10  10      139.29      153.84     12.07 o 
  -5  10  10        6.72        8.86      3.93 o 
  -4  10  10      227.62      226.83     10.26 o 
  -3  10  10       24.69       24.23      5.16 o 
  -2  10  10        6.12        5.25      3.82 o 
  -1  10  10       70.43       80.62      6.17 o 
   0  10  10        2.64       -0.45      3.05 o 
   1  10  10       54.67       65.10      5.61 o 
   2  10  10       24.85       32.15      4.58 o 
   3  10  10       60.44       59.52      7.15 o 
  -5  11  10       86.52       88.55      6.55 o 
  -4  11  10      166.83      190.24      8.87 o 
  -3  11  10       10.71       11.86      4.39 o 
  -2  11  10      330.57      326.72      9.50 o 
  -1  11  10       13.84       10.43      3.78 o 
   0  11  10       33.97       37.02      4.88 o 
   1  11  10       95.07      105.16     11.07 o 
   2  11  10        0.12        2.56      4.28 o 
  -3  12  10        6.00        6.45      3.96 o 
  -2  12  10       37.94       54.75      5.70 o 
  -1  12  10        0.00       -2.36      4.09 o 
   0  12  10        9.07        3.09      3.54 o 
   1  12  10        1.53       -0.48      4.38 o 
  -7   1  11       17.07       33.10      3.78 o 
  -6   1  11       17.16       11.99      3.98 o 
  -5   1  11       81.02      121.40      8.83 o 
  -4   1  11      100.27       96.37      7.87 o 
  -3   1  11        5.30        1.03      4.46 o 
  -2   1  11      183.60      206.74     10.43 o 
  -1   1  11      361.13      395.33     14.60 o 
   0   1  11       23.96       20.29      4.77 o 
   1   1  11      110.79      125.86     14.01 o 
   2   1  11       66.80       83.24      7.41 o 
   3   1  11      226.67      250.96     11.59 o 
   4   1  11        1.98       10.02      6.92 o 
  -7   2  11        4.49        6.20      3.35 o 
  -6   2  11       15.41       27.90      4.04 o 
  -5   2  11      133.68      129.99      6.25 o 
  -4   2  11       39.70       54.87      6.59 o 
  -3   2  11       44.16       42.84      6.10 o 
  -2   2  11        6.92       10.05      4.43 o 
  -1   2  11       27.64       39.80      5.69 o 
   0   2  11       51.82       61.99      6.64 o 
   1   2  11       43.68       42.72     10.91 o 
   2   2  11       61.05       40.06      8.09 o 
   3   2  11        2.14        4.60      3.91 o 
   4   2  11        5.82        6.19      7.63 o 
  -7   3  11      118.66      117.51      6.36 o 
  -6   3  11       21.89       24.66      4.00 o 
  -5   3  11       61.43       50.14      6.77 o 
  -4   3  11        7.54        4.47      2.93 o 
  -3   3  11        3.91        1.84      3.95 o 
  -2   3  11        0.56       -5.54      4.83 o 
  -1   3  11       29.20       31.50      8.61 o 
   0   3  11       13.63        8.89      8.25 o 
   1   3  11        5.72       10.37      4.35 o 
   2   3  11       71.26       66.49      6.85 o 
   3   3  11        0.18        6.01      4.11 o 
   4   3  11       32.11       35.76      5.74 o 
  -6   4  11      199.94      206.53      7.80 o 
  -5   4  11      128.93      133.19      6.33 o 
  -4   4  11        0.08        0.34      2.77 o 
  -3   4  11       40.64       44.38      7.69 o 
  -2   4  11       33.93       44.94      6.10 o 
  -1   4  11      272.09      286.88     12.12 o 
   0   4  11       12.64       13.56      4.64 o 
   1   4  11      165.29      186.92     19.04 o 
   2   4  11       51.90       55.90      6.55 o 
   3   4  11        2.32       -1.46      5.68 o 
   4   4  11       62.26       77.54      6.20 o 
  -6   5  11        0.05       -2.06      2.98 o 
  -5   5  11       34.26       40.97      6.92 o 
  -4   5  11        0.24       -1.93      2.74 o 
  -3   5  11      106.09      135.93      7.44 o 
  -2   5  11       14.77        5.86      8.67 o 
  -1   5  11        2.99        0.57      4.00 o 
   0   5  11        9.34       19.45      5.08 o 
   1   5  11       11.34        8.27      4.27 o 
   2   5  11       27.73       35.08      5.67 o 
   3   5  11        0.07       -2.89      4.67 o 
  -5   6  11       13.17       11.19      3.40 o 
  -4   6  11      117.50      138.33      6.46 o 
  -3   6  11       68.27       70.58      7.17 o 
  -2   6  11      132.28      149.00     19.79 o 
  -1   6  11        1.29        4.09      4.14 o 
   0   6  11      204.76      243.31     11.35 o 
   1   6  11        0.33        4.78      8.34 o 
   2   6  11       67.94       83.91     11.17 o 
   3   6  11        0.13        1.33      3.74 o 
  -5   7  11       47.85       43.00      4.57 o 
  -4   7  11       38.25       38.93      7.88 o 
  -3   7  11       14.74        9.49      6.85 o 
  -2   7  11       35.95       43.57      5.14 o 
  -1   7  11       49.69       67.79      7.16 o 
   0   7  11      225.62      252.56     11.67 o 
   1   7  11       14.60       15.01      4.90 o 
   2   7  11       61.01       53.57      6.52 o 
  -4   8  11       42.52       51.05      5.70 o 
  -3   8  11        0.19        0.71      3.50 o 
  -2   8  11      137.03      155.52      8.04 o 
  -1   8  11      139.83      162.74      8.03 o 
   0   8  11        2.25       11.96      4.66 o 
   1   8  11      290.51      335.31     13.42 o 
  -2   9  11      181.42      173.64      8.47 o 
  -1   9  11       97.04      115.04      7.20 o 
  -2   0  12       20.51       26.60      8.23 o 
  -1   0  12       24.90       23.10      7.68 o 
  -1   1  12      143.58      132.56      9.32 o 
                                                 
